# Supplementary material for: Single‐cell transcriptomic analyses of skin vascular endothelial cells in sedentary and voluntary wheel running young mice
Source: Physiol Rep. 2025 Sep 5;13(17):e70537. doi: 10.14814/phy2.70537 (PMC12413401; doi:10.14814/phy2.70537)
Supplement: Supplementary file 2 — Tables S1–S5. [file PHY2-13-e70537-s001.xlsx]

## Sheet: SupTable1
Supplementary Table 1. Descriptive statistics for the mice that were analyzed in this study.
Sample_ID – Unique sample identifier.
Sex – Sex of the mouse (M for male and F for female).
scRNA-seq-Indicates whether single-cell RNA sequencing (scRNA-seq) data were generated for the corresponding biological sample (YES) or not (NO).
Weight_initial – Body weight (in grams) recorded at the beginning of the 1-month intervention.
Weight_final – Body weight (in grams) recorded at the end of the 1-month intervention.
Diff weight-Body weight defferentces before and after the 1-month intervention.
Distance_total – Total running distance (in km) recorded over 30 days for mice in the PA group.
Distance_day – Average daily running distance (in km/day) for PA mice.
Std - EC₅₀ (M)-Concentration of acetylcholine (in molar units) required to elicit half-maximal endothelial relaxation under standard (untreated) conditions.
Std - Emax (%)-Maximum percentage of endothelial relaxation achieved under standard (untreated) conditions.
L-NNA - EC₅₀ (M)-Concentration of acetylcholine (in molar units) required to elicit half-maximal endothelial relaxation in the presence of L-NNA (a nitric oxide synthase inhibitor).
L-NNA - Emax (%)-Maximum percentage of endothelial relaxation achieved in the presence of L-NNA.
Diff EC₅₀-Difference in EC₅₀ values between standard and L-NNA conditions, reflecting the impact of nitric oxide inhibition on endothelial sensitivity.
Diff Emax-Difference in Emax values between standard and L-NNA conditions, indicating the extent to which nitric oxide contributes to maximal endothelial relaxation.
FFA_conc (µM) – Plasma free fatty acid concentration (in µM) measured post-intervention.
general		sequencing	weighing			voluntary wheel running		myograph						Free Fatty Acid Assay
Sample_ID	Sex	scRNA-seq	weight_initial (gr)	Weight_final (gr)	Diff weight	Distance_total (km)	Distance_day (km/day)	Std - EC50 (M)	Std - Emax (%)	L-NNA - EC50 (M)	L-NNA - Emax (%)	Diff EC50	Diff Emax	FFA_conc (µM)
WT-AP1	M	NO	30.8	29.7	-1.1	133.204	5.55017							0.548201
WT-AP2	F	YES	27.8	27.5	-0.3	96.8553	3.12436	3.97e-09	98.51	2.84e-07	99.53	2.8003e-07	1.02	0.576447
WT-AP3	M	YES	35.1	33.3	-1.8	67.2714	2.24238	1.02e-08	101.94	2.5e-08	99.47	1.48e-08	-2.47	0.506522
WT-AP4	F	NO	28.8	27.2	-1.6	280.226	8.75706	3.85e-09	99.57	2.07e-08	99.38	1.685e-08	-0.19	0.465015
WT-AP5	M	YES	30.2	27.9	-2.3	217.737	6.22106	6.3e-09	100.46	1.34e-08	98.88	7.1e-09	-1.58	0.947426
WT-AP6	F	YES	32.8	34.7	1.9	256.282	8.83732	4.06e-08	101.38	3.83e-08	101.97	-2.3e-09	0.59	0.64551
WT-AP7	M	NO	22.4	23.8	1.4	150.921	4.71627	4.91e-08	102.94	2.02e-07	99.09	1.529e-07	-3.85	0.526156
WT-AP8	F	NO	30.8	30.9	0.1	57.1736	1.90579	1.14e-07	108.23	5.21e-07	110.29	4.07e-07	2.06	0.544757
WT-AP9	M	YES	23.7	24.4	0.7	188.709	6.08739	2.04e-08	101.23	2.22e-07	98.96	2.016e-07	-2.27	0.558707
WT-AP10	F	YES	30.3	32.7	2.4	195.981	5.59946	1.64e-08	100.17	9.99e-08	105.17	8.35e-08	5	0.634315
WT-SED1	M	NO	25.2	26.8	1.6			2.4e-09	100.46	3.5e-08	100.47	3.26e-08	0.01	0.629298
WT-SED2	F	YES	29.8	29.1	-0.7			1.82e-08	91.8	4.57e-08	99.01	2.75e-08	7.21	0.656705
WT-SED3	M	YES	23.3	24.9	1.6			5.81e-08	107.5	1.21e-07	94.83	6.29e-08	-12.67	0.5172
WT-SED4	F	NO	30.8	31.8	1			1.2e-07	96.38	2.74e-07	83.88	1.54e-07	-12.5
WT-SED5	M	YES	22.7	24.6	1.9			4.43e-08	105.5	1.65e-08	99.72	-2.78e-08	-5.78	0.589364
WT-SED6	F	YES	18.9	18.6	-0.3			1.01e-09	101.06	2.09e-08	99.02	1.989e-08	-2.04	2.24602
WT-SED7	M	NO	30.8	34.1	3.3			5.28e-08	101.44	2.39e-07	93.23	1.862e-07	-8.21	0.657222
WT-SED8	F	NO	22.4	25.3	2.9			7.76e-09	101.81	7.89e-08	102.68	7.114e-08	0.87	0.580236
WT-SED9	M	YES	29.2	30.8	1.6			7.07e-08	98.35	4.64e-07	105.71	3.933e-07	7.36	0.704412
WT-SED10	F	YES	21.6	23.3	1.7			7.52e-09	93.36	2.3e-07	101.6	2.2248e-07	8.24	0.644305

## Sheet: SupTable2
Supplementary Table 2. Skin vascular endotelial cell scRNA-seq pseudo-bulk differential expression.
Statistics were calculated with DESeq2.
Gene; gene symbols, basemean; mean of normalized counts for the gene across all samples, log2FoldChange; log2-transformed fold change in expression between the comparison groups, IfcSE; standard error of the log2FoldChange, stat; the Wald test statistic used to evaluate the significance of the observed log₂ fold change, padj; the adjusted pvalue to correct for multiple hypothesis testing.
Gene	baseMean	log2FoldChange	lfcSE	stat	pvalue	padj
Zbtb16	73.1519	1.62887	0.313093	26.1173	3.21285E-07	0.00470683
Xkr4	2.13194	-0.136276	0.98356	0.0173306	0.895265	0.999892
Sox17	165.594	-0.0782881	0.251556	0.0972064	0.755208	0.999892
Mrpl15	19.8168	0.0850327	0.317574	0.0726422	0.787528	0.999892
Lypla1	35.1415	0.183849	0.268924	0.458326	0.498407	0.999892
Tcea1	109.653	-0.0415279	0.145557	0.0809396	0.776028	0.999892
Atp6v1h	67.207	-0.109696	0.318223	0.117655	0.731591	0.999892
Rb1cc1	92.5111	0.0142375	0.14538	0.00964534	0.921765	0.999892
4732440D04Rik	1.58949	-1.05724	0.976506	1.17569	0.278236	0.999892
Pcmtd1	172.07	0.167928	0.166536	1.02332	0.311733	0.999892
Gm26901	1.17801	0.591375	1.19446	0.236733	0.626575	0.999892
Sntg1	1.01858	0.14425	1.0627	0.017713	0.894122	0.999892
Rrs1	18.7993	-0.458462	0.377926	1.48756	0.222595	0.999892
Adhfe1	1.4556	-1.82177	1.23455	1.98681	0.158675	0.999892
2610203C22Rik	1.73897	-0.0642143	0.830919	0.00592792	0.938629	0.999892
Mybl1	3.0152	-0.0690228	0.675798	0.0103914	0.918806	0.999892
Vcpip1	34.5071	-0.245654	0.243506	1.02016	0.312481	0.999892
1700034P13Rik	1.26589	-0.796262	1.28928	0.377515	0.538936	0.999892
Sgk3	25.801	-0.0525311	0.331009	0.024644	0.875257	0.999892
Mcmdc2	0.517346	0.945341	1.56107	0.368222	0.543975	0.999892
Snhg6	55.0655	-0.172034	0.241021	0.513661	0.473558	0.999892
Cops5	26.1969	-0.0817939	0.259052	0.100174	0.751621	0.999892
Cspp1	43.7295	-0.0642689	0.192022	0.112174	0.737683	0.999892
Arfgef1	87.8242	0.0687551	0.147018	0.218474	0.640205	0.999892
Cpa6	1.34493	1.72357	1.78732	0.807173	0.368957	0.999892
Prex2	549.81	-0.0311621	0.222588	0.0196702	0.888462	0.999892
A830018L16Rik	1.04945	0.927814	1.60693	0.28485	0.59354	0.999892
Sulf1	68.8168	0.0265708	0.459181	0.00319824	0.954901	0.999892
Slco5a1	2.2109	0.214067	0.780405	0.074838	0.784419	0.999892
Ncoa2	85.5211	0.401236	0.170692	5.479	0.0192462	0.999892
Gm29570	1.04075	1.96158	1.76998	0.866731	0.351862	0.999892
Tram1	52.2185	-0.00261971	0.214898	0.000146744	0.990335	0.999892
Lactb2	12.5611	-0.365395	0.355794	1.05732	0.303827	0.999892
Eya1	2.33192	-0.381037	1.37529	0.0378401	0.845765	0.999892
Kcnb2	0.912899	-0.042329	2.07749	0.000235777	0.987749	0.999892
Terf1	20.8204	-0.00733023	0.279581	0.00068536	0.979114	0.999892
Sbspon	0.642177	-0.817628	1.57089	0.29396	0.587694	0.999892
Rpl7	1053.58	0.00480599	0.137851	0.00121988	0.972138	0.999892
Rdh10	17.3118	-0.285689	0.275692	1.0847	0.297648	0.999892
Stau2	14.3345	0.179085	0.352714	0.248855	0.617882	0.999892
Ube2w	55.2413	0.182467	0.235202	0.597286	0.439615	0.999892
Eloc	128.393	-0.140425	0.190678	0.549491	0.458526	0.999892
Tmem70	16.8002	-0.0787628	0.3139	0.0635572	0.800959	0.999892
Ly96	25.4127	-0.34022	0.284339	1.43564	0.230847	0.999892
Gm28376	0.763761	1.52188	1.45539	1.15596	0.282305	0.999892
Jph1	8.23091	-0.222264	0.461562	0.238722	0.625131	0.999892
Pi15	9.50678	0.0887078	0.810471	0.0091378	0.923845	0.999892
Gm16070	4.6172	0.0292403	0.702695	0.00173666	0.966759	0.999892
Crispld1	19.3551	0.256976	0.373325	0.467378	0.494196	0.999892
Gm28153	1.39194	-0.688815	1.07253	0.425876	0.514019	0.999892
Tfap2b	2.76839	1.83803	1.22437	2.00174	0.157118	0.999892
Il17f	0.809461	-3.36278	2.7459	1.33851	0.247298	0.999892
Mcm3	21.2498	0.114219	0.290838	0.155039	0.693766	0.999892
Paqr8	14.1915	0.251584	0.334649	0.555849	0.455938	0.999892
Efhc1	0.822725	0.295958	1.16586	0.0640487	0.800208	0.999892
Tram2	30.2026	0.310451	0.251199	1.49564	0.221343	0.999892
Tmem14a	2.94158	0.664	0.966513	0.393007	0.530723	0.999892
Gsta3	0.956528	-1.19207	1.16235	1.06584	0.301887	0.999892
Kcnq5	63.4482	0.87676	0.535108	2.65101	0.103484	0.999892
Rims1	0.897178	0.509336	1.58557	0.0816081	0.77513	0.999892
Gm29107	7.84033	0.0143368	0.490529	0.000856635	0.976651	0.999892
Ogfrl1	16.1907	0.20367	0.407618	0.246772	0.619357	0.999892
B3gat2	0.63617	0.199118	1.61912	0.0153666	0.901345	0.999892
Smap1	64.2647	0.120764	0.154551	0.60976	0.434878	0.999892
Sdhaf4	8.72496	0.757341	0.476363	2.55613	0.109867	0.999892
Fam135a	51.1824	0.0750611	0.372587	0.0394546	0.842551	0.999892
Lmbrd1	64.9665	0.253575	0.190623	1.77551	0.182701	0.999892
Phf3	82.6096	-0.0940528	0.170779	0.303113	0.581938	0.999892
Ptp4a1	1.10044	-0.508142	1.13156	0.205056	0.65067	0.999892
Ptp4a1.1	0.581351	-1.32997	1.50492	0.750047	0.386461	0.999892
Prim2	15.4451	-0.260006	0.400104	0.427232	0.51335	0.999892
Rab23	5.68833	0.739037	0.455625	2.67698	0.101809	0.999892
Bag2	3.38282	0.23328	0.61528	0.141352	0.706941	0.999892
Zfp451	29.8125	0.0625027	0.313305	0.0398895	0.841697	0.999892
Bend6	0.553106	-1.56529	1.90936	0.55448	0.456493	0.999892
Dst	451.844	-0.13164	0.126067	1.09748	0.294819	0.999892
Gm37233	0.890161	-0.667999	1.38839	0.225235	0.63508	0.999892
Ccdc115	17.5692	-0.152343	0.311164	0.236749	0.626564	0.999892
Imp4	17.3254	-0.371705	0.284538	1.7178	0.189976	0.999892
Ptpn18	22.2354	-0.0432917	0.364493	0.0135626	0.907289	0.999892
Arhgef4	1.31373	-0.342722	1.26743	0.060686	0.805415	0.999892
Fam168b	59.3438	0.0818166	0.17623	0.217507	0.640946	0.999892
Plekhb2	30.5225	-0.160777	0.302619	0.282507	0.595063	0.999892
Hs6st1	47.8344	0.189309	0.214284	0.782716	0.376312	0.999892
Uggt1	39.8536	-0.182179	0.252763	0.525205	0.46863	0.999892
Neurl3	146.95	0.015265	0.397965	0.00149003	0.969209	0.999892
Arid5a	70.5768	0.172764	0.275829	0.395369	0.529491	0.999892
4930403P22Rik	1.14649	-1.74809	1.09652	2.80115	0.094197	0.999892
Kansl3	42.033	0.163681	0.22861	0.516263	0.47244	0.999892
Lman2l	8.13963	-0.00742723	0.3797	0.000390943	0.984225	0.999892
Cnnm4	14.2009	-0.796175	0.349361	5.06541	0.0244079	0.999892
Cnnm3	6.96984	0.594466	0.465447	1.6004	0.205847	0.999892
Ankrd23	1.56309	-0.727403	0.885794	0.679441	0.409779	0.999892
Ankrd39	4.43052	-0.356908	0.52421	0.465639	0.495	0.999892
Sema4c	121.609	0.0988372	0.318061	0.0928976	0.760525	0.999892
D430040D24Rik	8.72883	-0.158736	0.527065	0.0878772	0.766893	0.999892
Fam178b	1.13551	-0.555133	1.16604	0.214343	0.643384	0.999892
Cox5b	147.554	-0.198121	0.157807	1.57877	0.208937	0.999892
Actr1b	27.3512	0.0643985	0.219426	0.0859892	0.769339	0.999892
Tmem131	72.2859	-0.00569182	0.170033	0.00111376	0.973377	0.999892
Gm38115	3.9567	-0.311062	0.6354	0.231033	0.630759	0.999892
Inpp4a	30.4199	0.245563	0.203899	1.44378	0.229529	0.999892
Coa5	13.981	0.421344	0.361097	1.32546	0.249614	0.999892
Unc50	22.9439	-0.102759	0.345862	0.0876407	0.767198	0.999892
Mgat4a	92.8995	-0.228153	0.241542	0.906037	0.341168	0.999892
2010300C02Rik	1.04373	-1.64442	1.22776	1.71057	0.190912	0.999892
Tsga10	4.34013	-0.566634	0.608843	0.861524	0.353312	0.999892
Lipt1	0.40251	-1.96222	2.05501	0.971202	0.32438	0.999892
Mitd1	23.6985	-0.127668	0.340788	0.140639	0.707647	0.999892
Mrpl30	40.8281	-0.100038	0.195817	0.260247	0.60995	0.999892
Txndc9	34.564	-0.150949	0.279044	0.28864	0.591093	0.999892
Eif5b	214.565	-0.318635	0.180119	3.12793	0.0769615	0.999892
Rev1	51.4397	-0.141134	0.241432	0.343927	0.557571	0.999892
Aff3	9.47125	1.0943	0.806132	1.81131	0.178351	0.999892
Pdcl3	55.7169	0.0925604	0.229097	0.163853	0.685634	0.999892
Npas2	13.5617	-0.784035	0.588837	1.77147	0.183201	0.999892
Rpl31	691.341	-0.0485055	0.136047	0.126905	0.721663	0.999892
Tbc1d8	56.4425	0.293965	0.238618	1.51228	0.218792	0.999892
Cnot11	10.0278	-0.42968	0.398917	1.15917	0.281638	0.999892
Gm15832	2.24718	0.569253	0.779025	0.527841	0.467516	0.999892
Rnf149	10.6024	-0.0504656	0.51967	0.00920169	0.92358	0.999892
Map4k4	326.06	-0.124559	0.181691	0.469394	0.493266	0.999892
Il1r2	7.9806	-0.651905	0.961808	0.37669	0.53938	0.999892
Il1r1	263.655	-0.373413	0.410545	0.790218	0.374034	0.999892
Il1rl1	4.30456	1.69581	1.30974	1.28666	0.256664	0.999892
Il18r1	1.47472	0.408542	1.3564	0.0865645	0.768591	0.999892
Tmem182	12.9115	-1.03864	0.617832	2.77948	0.0954791	0.999892
Mrps9	21.3935	-0.245906	0.294905	0.681233	0.409162	0.999892
Tgfbrap1	14.0203	0.263957	0.380983	0.463077	0.496189	0.999892
AI597479	4.04886	-0.543372	0.520326	1.10402	0.293386	0.999892
Fhl2	2.00335	0.362244	0.937478	0.143424	0.7049	0.999892
Nck2	32.2108	0.117877	0.250156	0.223158	0.636644	0.999892
Ecrg4	0.536058	-1.02539	1.63281	0.379331	0.537962	0.999892
Uxs1	15.6315	-0.173385	0.297262	0.336923	0.561611	0.999892
Tpp2	147.281	-0.0934547	0.179087	0.273481	0.601006	0.999892
Gm8251	5.97842	-0.33456	0.618878	0.299517	0.584185	0.999892
Tex30	18.4484	-0.339826	0.298117	1.31638	0.251242	0.999892
Poglut2	5.88703	0.0804469	0.548143	0.0218995	0.882355	0.999892
Bivm	3.59376	0.161386	0.643828	0.0626773	0.802313	0.999892
Ercc5	16.1713	-0.0933561	0.305191	0.0949303	0.758	0.999892
Gulp1	71.0335	0.388813	0.219409	3.1077	0.0779228	0.999892
Col3a1	90.4062	-0.298749	0.888553	0.0752196	0.783883	0.999892
Col5a2	51.5627	0.22778	0.434255	0.247971	0.618507	0.999892
Wdr75	22.4491	-0.156621	0.311378	0.2524	0.61539	0.999892
Slc40a1	2.64596	-0.148748	0.885893	0.0255332	0.873046	0.999892
Slc39a10	165.742	0.130331	0.213658	0.370638	0.542656	0.999892
Gm28151	0.799543	0.0454066	1.52319	0.000922519	0.97577	0.999892
9330175M20Rik	2.7685	0.861373	1.13107	0.587189	0.443508	0.999892
Cavin2	419.544	0.2329	0.288412	0.64723	0.421105	0.999892
Nabp1	19.9741	-0.385083	0.430801	0.791655	0.3736	0.999892
Gm28055	3.41354	-0.453903	0.658169	0.482577	0.487257	0.999892
Myo1b	214.958	0.334102	0.177088	3.50613	0.061142	0.999892
Gm29453	0.804865	-1.92008	1.78268	1.06779	0.301446	0.999892
Gm28323	1.36218	1.02799	1.0109	1.04064	0.307672	0.999892
Stat4	3.97415	0.123745	0.815145	0.0236235	0.877847	0.999892
Stat1	33.5569	-0.0697155	0.369235	0.0360774	0.849356	0.999892
Gls	466.453	-0.13129	0.291829	0.204084	0.651444	0.999892
Nab1	86.5157	-0.11527	0.194441	0.349707	0.554279	0.999892
Gm553	1.1128	-0.935131	1.3454	0.458411	0.498367	0.999892
Nemp2	3.92824	0.591086	0.621335	0.891099	0.34518	0.999892
Mfsd6	35.9393	0.293242	0.228794	1.62034	0.203045	0.999892
Inpp1	41.521	-0.0383707	0.301109	0.0159871	0.899384	0.999892
Hibch	5.28285	0.238199	0.455034	0.272727	0.601508	0.999892
Pms1	1.65639	-0.405205	0.856269	0.218409	0.640255	0.999892
Ormdl1	2.67753	0.1021	0.747112	0.0176243	0.894386	0.999892
Osgepl1	3.10589	0.770923	0.654534	1.36933	0.241927	0.999892
Asnsd1	13.845	0.360359	0.324929	1.23304	0.266816	0.999892
Stk17b	31.051	-0.112118	0.276306	0.165821	0.683853	0.999892
Hecw2	105.868	0.302738	0.192715	2.45996	0.116782	0.999892
Gtf3c3	9.25726	-0.204366	0.475422	0.177332	0.673676	0.999892
Pgap1	6.08982	0.51558	0.650078	0.559012	0.454658	0.999892
Ankrd44	53.3358	0.462081	0.287181	2.59053	0.107505	0.999892
4930444A19Rik	0.669336	0.85237	1.59614	0.297087	0.585714	0.999892
Sf3b1	282.075	-0.0845007	0.143835	0.349152	0.554593	0.999892
Coq10b	122.093	-0.128774	0.251248	0.266207	0.605888	0.999892
Hspd1	309.796	-0.303614	0.34339	0.755414	0.384768	0.999892
Hspe1	464.572	-0.194504	0.293091	0.432933	0.510553	0.999892
Mob4	58.8094	-0.171245	0.172517	0.995004	0.318522	0.999892
Rftn2	4.78963	-0.0932598	0.542416	0.0295013	0.863627	0.999892
Mars2	5.9839	-0.199056	0.557159	0.124623	0.724073	0.999892
Plcl1	76.3141	0.697191	0.270211	6.57396	0.0103481	0.999892
Satb2	7.76741	0.0471561	0.618468	0.00522549	0.942373	0.999892
1700066M21Rik	1.19683	0.333945	1.05173	0.100408	0.751341	0.999892
Tyw5	5.30394	-0.10755	0.523937	0.0424273	0.836807	0.999892
Maip1	11.1329	-0.410778	0.360409	1.28943	0.256153	0.999892
Spats2l	14.4205	0.272082	0.35352	0.581701	0.445646	0.999892
Kctd18	7.35421	0.318359	0.436032	0.545447	0.460184	0.999892
Sgo2a	1.97077	1.14783	0.807067	2.01514	0.155737	0.999892
Aox1	3.90521	0.474083	0.668132	0.496681	0.480962	0.999892
Bzw1	150.015	-0.11609	0.14244	0.66976	0.413135	0.999892
Clk1	221.302	-0.176647	0.176	1.01313	0.314155	0.999892
Ppil3	6.67617	-0.469409	0.488042	0.87334	0.350032	0.999892
Nif3l1	5.74961	-0.315325	0.493857	0.393106	0.530671	0.999892
Orc2	15.4936	0.0342708	0.308064	0.0120502	0.912589	0.999892
Gm15834	0.69747	-2.33939	1.64329	2.15569	0.142043	0.999892
Fam126b	28.7401	-0.0627834	0.243856	0.0657766	0.797588	0.999892
Ndufb3	62.0812	0.283892	0.257216	1.22191	0.268986	0.999892
Flacc1	0.710217	-0.923842	1.52283	0.356744	0.55032	0.999892
Cflar	166.806	-0.0464321	0.17182	0.0733288	0.78655	0.999892
Casp8	130.309	-0.257763	0.195155	1.75885	0.184769	0.999892
Trak2	61.6313	-0.0126198	0.172139	0.00535079	0.941687	0.999892
Stradb	4.18539	-0.406517	0.520502	0.602384	0.43767	0.999892
Tmem237	7.37874	-0.954857	0.497884	3.76717	0.0522681	0.999892
Mpp4	2.09129	0.193881	1.00148	0.0337797	0.854176	0.999892
Als2	19.0769	0.0789472	0.329273	0.0581739	0.809406	0.999892
Cdk15	1.43904	-0.119794	1.15188	0.00950577	0.922331	0.999892
Fzd7	6.82061	-0.0246854	0.494716	0.00247456	0.960326	0.999892
Gm973	1.21388	-0.961562	1.07807	0.74002	0.389655	0.999892
Sumo1	193.355	-0.139447	0.180921	0.596501	0.439916	0.999892
Nop58	225.015	-0.507575	0.230646	4.86046	0.027479	0.999892
Bmpr2	450.349	-0.0870106	0.190243	0.20785	0.648458	0.999892
Fam117b	108.884	0.425286	0.17565	5.83893	0.0156754	0.999892
Ica1l	2.18075	-2.02603	1.2102	2.23998	0.134483	0.999892
Wdr12	16.1076	-0.610819	0.46544	1.69838	0.192499	0.999892
Carf	3.83084	0.736695	0.589188	1.60065	0.205812	0.999892
Nbeal1	207.029	-0.0155992	0.127505	0.0150155	0.902473	0.999892
Cyp20a1	22.7256	0.292982	0.242594	1.44531	0.229283	0.999892
Abi2	32.3878	0.167069	0.2327	0.510037	0.475123	0.999892
Raph1	163.216	-0.113061	0.270087	0.174264	0.67635	0.999892
Cd28	0.689954	-0.292826	1.38922	0.0456995	0.830723	0.999892
Ctla4	1.00358	2.35899	1.40543	2.89752	0.0887162	0.999892
Icos	1.14969	-1.02747	1.62919	0.253023	0.614955	0.999892
Pard3b	120.094	0.0823466	0.249008	0.10634	0.74435	0.999892
Pard3bos1	0.779975	0.12326	1.32545	0.00834224	0.927226	0.999892
Nrp2	364.906	-0.139115	0.17583	0.628473	0.427916	0.999892
Ino80d	74.7644	-0.102529	0.154817	0.44312	0.505621	0.999892
Ino80dos	3.38648	-0.569873	0.618979	0.827391	0.363028	0.999892
Gm20342	4.01559	0.283953	0.622301	0.199083	0.655462	0.999892
Ndufs1	24.456	0.166084	0.266268	0.380543	0.537313	0.999892
Eef1b2	504.044	-0.119497	0.150849	0.630626	0.427126	0.999892
Gpr1	8.94192	0.245439	0.612966	0.159185	0.689908	0.999892
Zdbf2	4.9712	-0.370466	0.767493	0.234275	0.628372	0.999892
Adam23	2.7887	0.718518	1.35646	0.215546	0.642455	0.999892
Fastkd2	2.58354	-0.667635	0.711574	0.845707	0.35777	0.999892
Klf7	575.241	-0.0358318	0.154177	0.0543542	0.815653	0.999892
Gm13748	1.00058	-0.676834	1.25044	0.278743	0.597526	0.999892
Gm28981	2.30363	-0.567209	1.1915	0.211906	0.645277	0.999892
Creb1	104.692	0.0472034	0.185825	0.0644553	0.799588	0.999892
Mettl21a	1.70601	-0.0652771	0.895769	0.00479453	0.944797	0.999892
2810408I11Rik	1.01818	0.377569	1.31508	0.0752877	0.783788	0.999892
Ccnyl1	67.5417	0.0623306	0.224859	0.0777916	0.780313	0.999892
Fzd5	17.0741	0.175273	0.305431	0.334011	0.563307	0.999892
Plekhm3	13.4716	0.284963	0.33435	0.710603	0.399244	0.999892
Idh1	14.8254	-0.0285115	0.431912	0.0043054	0.947684	0.999892
Pikfyve	43.1351	-0.152846	0.253581	0.364736	0.545888	0.999892
Map2	23.7928	1.02357	0.383595	6.83524	0.00893764	0.999892
Rpe	12.1981	-0.0961059	0.391585	0.0594284	0.807402	0.999892
Kansl1l	108.229	-0.389351	0.296146	1.74628	0.186345	0.999892
Acadl	62.5938	-0.022658	0.172722	0.0171411	0.895835	0.999892
Myl1	3.7632	-0.0380882	0.978278	0.00141456	0.969998	0.999892
Lancl1	8.30135	0.558898	0.498432	1.22181	0.269006	0.999892
Ikzf2	7.28441	0.272456	0.99686	0.070131	0.791146	0.999892
Bard1	1.38559	-0.300421	1.12028	0.0741882	0.785334	0.999892
Atic	13.8152	0.11969	0.357496	0.112358	0.737475	0.999892
Fn1	84.5519	0.138696	0.408618	0.116111	0.733291	0.999892
Mreg	5.26119	-0.398103	0.964584	0.156996	0.691938	0.999892
Pecr	2.50704	-0.635852	0.852974	0.501836	0.478695	0.999892
Xrcc5	2.44309	0.159174	0.700485	0.0519192	0.819757	0.999892
Smarcal1	6.71941	0.560275	0.570717	0.962357	0.326594	0.999892
Rpl37a	2656.96	-0.126408	0.159649	0.626858	0.42851	0.999892
Igfbp5	96.1201	0.0749219	0.820894	0.00721319	0.932317	0.999892
6030407O03Rik	1.11337	-0.866615	1.09589	0.587027	0.443571	0.999892
Tns1	249.935	0.0553154	0.187356	0.086755	0.768344	0.999892
Rufy4	0.599731	-0.387196	1.47161	0.0650388	0.798702	0.999892
Arpc2	323.645	-0.20925	0.130802	2.55509	0.10994	0.999892
Aamp	58.6219	0.0776688	0.199575	0.1523	0.696347	0.999892
Pnkd	49.9214	-0.0731467	0.274421	0.0702953	0.790907	0.999892
Tmbim1	74.5243	-0.0142356	0.20856	0.00475457	0.945027	0.999892
Gm29358	0.911527	0.731389	1.42291	0.256054	0.612844	0.999892
Catip	0.971877	-0.548843	1.13671	0.23906	0.624886	0.999892
Slc11a1	4.43537	-0.756459	0.83493	0.586297	0.443855	0.999892
Ctdsp1	30.6279	-0.0686966	0.290462	0.0555286	0.813708	0.999892
Vil1	1.61567	-0.628975	1.04511	0.354563	0.551542	0.999892
Usp37	63.5768	0.250334	0.347416	0.524657	0.468862	0.999892
Cnot9	6.89058	-0.115452	0.458846	0.0634637	0.801103	0.999892
Zfp142	15.3323	-0.33417	0.362978	0.838325	0.359876	0.999892
Bcs1l	2.9689	0.0480293	0.657824	0.00533114	0.941794	0.999892
Rnf25	18.6641	0.0840224	0.309389	0.0730315	0.786973	0.999892
Ttll4	14.702	0.119456	0.321107	0.141156	0.707135	0.999892
Cyp27a1	2.05939	-0.833992	0.838445	0.943276	0.331437	0.999892
Wnt10a	0.865411	0.243695	1.48994	0.026319	0.871124	0.999892
Nhej1	4.10611	-0.177649	0.671274	0.0696486	0.791849	0.999892
Slc23a3	2.08362	-1.34528	0.862706	2.46336	0.116529	0.999892
Cnppd1	18.8642	-0.367375	0.275209	1.8252	0.176696	0.999892
Retreg2	20.3648	0.406692	0.277521	2.14484	0.14305	0.999892
Zfand2b	7.71064	-0.13766	0.381805	0.131413	0.716971	0.999892
Abcb6	2.1512	0.640152	0.847131	0.592126	0.441598	0.999892
Atg9a	10.8794	0.275012	0.350163	0.608886	0.435207	0.999892
Ankzf1	3.18178	0.339538	0.661029	0.261441	0.609132	0.999892
Glb1l	4.61119	-0.113057	0.553573	0.0427081	0.836276	0.999892
Stk16	11.1175	-0.0462249	0.358109	0.0168046	0.896857	0.999892
Tuba4a	33.5433	-0.323325	0.353171	0.850785	0.35633	0.999892
Dnajb2	23.1414	0.0754554	0.23503	0.103059	0.748189	0.999892
Dnpep	21.9095	0.192783	0.291454	0.433739	0.51016	0.999892
Des	19.7654	0.112911	0.321664	0.123167	0.725624	0.999892
Speg	3.9235	-0.209244	0.518612	0.166296	0.683425	0.999892
Gmppa	7.05471	-0.206957	0.466616	0.195612	0.658286	0.999892
Chpf	2.08654	0.329974	0.819203	0.154437	0.694331	0.999892
Obsl1	1.39548	0.900442	1.05329	0.72781	0.393594	0.999892
Stk11ip	2.9531	0.025716	0.644687	0.00154488	0.968647	0.999892
Slc4a3	1.98016	-0.923998	0.976285	0.790261	0.374021	0.999892
Epha4	84.4292	0.031065	0.224913	0.0189365	0.890549	0.999892
Sgpp2	4.31667	-0.591431	0.733564	0.627351	0.428329	0.999892
Farsb	22.5904	0.127519	0.255768	0.247848	0.618594	0.999892
Acsl3	22.6345	-0.217197	0.295809	0.537283	0.463561	0.999892
Utp14b	8.55984	-0.198425	0.440438	0.206891	0.649215	0.999892
Gm29536	1.92014	0.580346	1.09843	0.253312	0.614752	0.999892
Kcne4	27.8584	0.795294	0.405496	3.81429	0.0508172	0.999892
Ap1s3	2.72733	-0.89221	0.989105	0.651182	0.41969	0.999892
Wdfy1	45.662	-0.0867895	0.221278	0.154823	0.693969	0.999892
Mrpl44	5.37185	-0.512555	0.497294	1.05622	0.304079	0.999892
Serpine2	43.9788	0.201207	0.313848	0.406145	0.523933	0.999892
Fam124b	1.13104	1.58158	1.36688	1.37496	0.240962	0.999892
Cul3	141.644	0.0912422	0.188431	0.236796	0.62653	0.999892
Dock10	28.315	0.382539	0.438727	0.72133	0.395708	0.999892
Irs1	9.14583	0.998141	0.563728	3.11703	0.0774778	0.999892
Rhbdd1	23.3193	0.0518862	0.255209	0.0411027	0.83934	0.999892
Col4a4	0.97566	0.0411154	1.86324	0.000362463	0.98481	0.999892
Col4a3	1.38137	0.52716	1.1788	0.152359	0.696291	0.999892
Mff	27.6993	0.387345	0.259665	2.18952	0.138952	0.999892
Agfg1	55.8295	0.0310438	0.242932	0.016206	0.898701	0.999892
Trip12	177.596	-0.0703283	0.155524	0.203991	0.651518	0.999892
Fbxo36	1.37758	-0.561859	0.891421	0.402477	0.525813	0.999892
Sp110	13.5382	-0.154132	0.313595	0.241426	0.623178	0.999892
Sp140	11.7593	0.273289	0.364863	0.57169	0.449588	0.999892
Sp100	112.939	0.0279953	0.165193	0.0285825	0.865747	0.999892
A630001G21Rik	3.1064	-0.249818	0.761894	0.11018	0.73994	0.999892
Cab39	102.814	0.026798	0.148297	0.0325296	0.85687	0.999892
Itm2c	67.3029	0.157233	0.212591	0.544739	0.460476	0.999892
Psmd1	75.6677	-0.111024	0.19617	0.321974	0.570424	0.999892
Htr2b	6.6123	-0.973933	0.816257	1.21185	0.270966	0.999892
Armc9	3.67028	1.31612	0.609692	4.72205	0.0297782	0.999892
Ncl	457.943	-0.334261	0.207039	2.60025	0.106847	0.999892
C130036L24Rik	2.32251	0.125911	0.661446	0.0354359	0.850685	0.999892
Ptma	2213.17	-0.218989	0.203295	1.16185	0.281081	0.999892
Pde6d	13.042	0.243978	0.314834	0.600604	0.438348	0.999892
Cops7b	3.78453	-0.0645624	0.583506	0.0123669	0.911453	0.999892
Nppc	1.08059	-1.01657	1.73561	0.306983	0.579537	0.999892
Dis3l2	27.0361	0.0581505	0.28501	0.0407237	0.840072	0.999892
Gm28375	1.2406	0.504524	0.939144	0.282358	0.59516	0.999892
Eif4e2	35.1313	-0.299494	0.232252	1.63649	0.200808	0.999892
Efhd1	58.5873	0.359064	0.290756	1.51842	0.217859	0.999892
Gigyf2	59.3311	0.146503	0.214012	0.470749	0.492643	0.999892
Inpp5d	42.1074	-0.28457	0.210606	1.84665	0.174173	0.999892
Atg16l1	23.7787	-0.0769202	0.317856	0.0579859	0.809708	0.999892
Sag	3.15055	0.374388	0.687938	0.284208	0.593956	0.999892
Dgkd	50.365	-0.103237	0.193931	0.286227	0.592648	0.999892
Usp40	12.76	-0.199798	0.343264	0.335195	0.562616	0.999892
Hjurp	26.5809	0.130802	0.260991	0.250636	0.616627	0.999892
Arl4c	18.1416	0.447222	0.428449	1.06476	0.302131	0.999892
Sh3bp4	69.3869	0.274279	0.253958	1.16948	0.279508	0.999892
Agap1	90.6301	0.315937	0.201886	2.45502	0.11715	0.999892
Ackr3	34.8716	-0.352035	0.378287	0.861849	0.353222	0.999892
Cops8	34.5427	-0.256176	0.218783	1.37844	0.240367	0.999892
Col6a3	61.2744	0.689601	0.313845	4.78327	0.0287375	0.999892
Mlph	1.808	-0.552045	0.965457	0.339642	0.560036	0.999892
Lrrfip1	347.107	0.00472364	0.210721	0.000499499	0.982169	0.999892
Rbm44	0.705697	0.719428	1.53194	0.226176	0.634374	0.999892
Ramp1	3.78001	0.0211411	0.565125	0.00141623	0.96998	0.999892
Ube2f	64.2961	-0.169117	0.268451	0.400523	0.526819	0.999892
Scly	15.3485	0.321303	0.327732	0.958764	0.327498	0.999892
Ilkap	32.0156	0.0463941	0.259736	0.0318149	0.858434	0.999892
Hes6	2.94253	-0.517404	0.718634	0.506483	0.476665	0.999892
Per2	14.6335	0.113839	0.416825	0.0749241	0.784298	0.999892
Traf3ip1	3.48775	-0.498669	0.589323	0.72118	0.395757	0.999892
Asb1	3.46532	-0.219946	0.64819	0.114471	0.735111	0.999892
Hdac4	47.5846	0.109088	0.239562	0.2069	0.649208	0.999892
Ndufa10	30.5612	-0.0159671	0.260764	0.00372769	0.951316	0.999892
Cops9	65.9113	-0.0636061	0.175263	0.130964	0.717434	0.999892
Otos	2.97223	0.51309	1.01834	0.235657	0.627361	0.999892
Gpc1	3.95513	-1.01746	0.894904	1.16576	0.280274	0.999892
Dusp28	0.958341	1.14088	1.3584	0.689887	0.406203	0.999892
Rnpepl1	24.9829	0.0339327	0.364191	0.00833132	0.927273	0.999892
Capn10	2.3847	1.41642	0.928619	2.04542	0.152665	0.999892
Kif1a	0.710004	0.625727	1.91163	0.07507	0.784093	0.999892
Sned1	59.2614	0.241282	0.201895	1.45202	0.228203	0.999892
Mterf4	3.50549	-0.52943	0.692508	0.55829	0.45495	0.999892
Ppp1r7	16.5165	0.305262	0.392768	0.606228	0.436212	0.999892
Hdlbp	146.592	0.0804923	0.150589	0.287163	0.592044	0.999892
Sept2	5.91058	-0.300545	0.434174	0.48042	0.488232	0.999892
Farp2	12.0841	0.293917	0.389383	0.567602	0.451213	0.999892
Stk25	21.6101	0.0893872	0.283669	0.101001	0.750631	0.999892
Bok	18.8709	0.097316	0.387919	0.0625036	0.802582	0.999892
Thap4	7.71236	-0.504892	0.431412	1.34624	0.245936	0.999892
Atg4b	23.123	-0.0321533	0.280359	0.0129225	0.909494	0.999892
Dtymk	12.2392	0.0431286	0.42439	0.0102986	0.919168	0.999892
Ing5	16.1637	-0.08334	0.277532	0.0914094	0.762393	0.999892
D2hgdh	2.1941	0.182123	0.890173	0.0408948	0.839741	0.999892
Fam174a	25.8165	0.327637	0.270429	1.4642	0.226263	0.999892
St8sia4	175.666	-0.0643175	0.261453	0.0613457	0.804382	0.999892
D1Ertd622e	19.0838	-0.299872	0.290291	1.04512	0.306633	0.999892
Ppip5k2	12.0209	0.117585	0.339885	0.117086	0.732217	0.999892
Gin1	3.46715	0.139908	0.583827	0.055717	0.813398	0.999892
Pam	315.398	-0.00501427	0.28764	0.000298827	0.986208	0.999892
B230216N24Rik	12.2809	0.117535	0.381223	0.0943971	0.75866	0.999892
1810006J02Rik	7.20039	0.332048	0.543454	0.378266	0.538533	0.999892
Rnf152	13.2761	-0.0581152	0.474166	0.015339	0.901433	0.999892
Gm28403	2.35458	-0.715394	0.766378	0.856037	0.35485	0.999892
Pign	30.354	-0.5375	0.362443	2.1891	0.13899	0.999892
Gm28404	0.757306	0.700162	1.59153	0.188975	0.663771	0.999892
Relch	49.06	-0.00517869	0.314367	0.000269974	0.986891	0.999892
Tnfrsf11a	341.31	-0.475013	0.489289	0.894713	0.344203	0.999892
Gm7160	6.5431	-0.171697	0.437307	0.154901	0.693895	0.999892
Zcchc2	58.3088	-0.0518598	0.248519	0.0436393	0.834526	0.999892
Phlpp1	169.588	0.187315	0.175219	1.13561	0.286581	0.999892
Bcl2	20.5242	0.250605	0.342464	0.527964	0.467464	0.999892
Kdsr	31.1223	0.0967649	0.238372	0.161297	0.687965	0.999892
Vps4b	65.8956	-0.0667766	0.177067	0.141194	0.707097	0.999892
Serpinb5	14.8483	0.829583	0.982223	0.443229	0.505568	0.999892
Serpinb7	3.12248	0.985211	1.1141	0.681672	0.409012	0.999892
Serpinb8	8.19366	0.152883	0.770686	0.0360482	0.849416	0.999892
Cdh19	0.694869	-0.264412	2.53994	0.00440119	0.947106	0.999892
Dsel	11.1432	0.431739	0.397169	1.18589	0.27616	0.999892
9330185C12Rik	1.57266	3.22966	1.81358	3.77428	0.0520462	0.999892
Tsn	54.8952	0.0604179	0.228047	0.0690835	0.792676	0.999892
Nifk	31.2081	-0.396182	0.344901	1.32464	0.249761	0.999892
Clasp1	61.1834	0.274668	0.17011	2.57907	0.108285	0.999892
2900060B14Rik	6.07901	-0.177674	0.499506	0.125649	0.722987	0.999892
Tfcp2l1	0.926293	0.430757	1.2773	0.0952629	0.75759	0.999892
Gli2	6.09194	0.347122	0.624852	0.303169	0.581902	0.999892
Inhbb	40.9787	-0.53053	0.323386	2.69944	0.100383	0.999892
Ralb	185.735	0.067595	0.157414	0.186443	0.665894	0.999892
Tmem185b	17.4864	-0.492076	0.297268	2.75425	0.096996	0.999892
Epb41l5	11.8766	-0.318988	0.360154	0.779242	0.377373	0.999892
Ptpn4	63.4012	-0.100647	0.207849	0.233929	0.628626	0.999892
Tmem177	3.31869	1.72973	1.04283	2.57972	0.108241	0.999892
Tmem37	1.79792	-0.756317	0.866212	0.710595	0.399246	0.999892
Dbi	138.385	-0.301125	0.156808	3.67182	0.0553396	0.999892
3110009E18Rik	3.06729	-0.919898	0.908294	0.987367	0.320387	0.999892
Steap3	9.54397	0.386908	0.478312	0.627679	0.428208	0.999892
En1	1.88447	0.0600049	1.13269	0.00272681	0.958354	0.999892
Insig2	26.6075	-0.00931966	0.268953	0.00118098	0.972586	0.999892
Ccdc93	12.3501	0.583855	0.326179	3.19534	0.0738485	0.999892
Ddx18	42.8933	-0.669173	0.25851	6.67307	0.00978804	0.999892
Actr3	213.518	-0.0172125	0.182714	0.00883481	0.925114	0.999892
Slc35f5	35.9775	-0.00276211	0.234929	0.00013913	0.990589	0.999892
Nckap5	25.1446	0.636133	0.450795	1.91927	0.165937	0.999892
Mgat5	46.2212	-0.351401	0.238596	2.1348	0.143989	0.999892
2900009J06Rik	1.75834	0.81698	0.877193	0.852146	0.355946	0.999892
Ccnt2	49.6526	0.0602114	0.245136	0.0601167	0.806312	0.999892
Rab3gap1	48.0969	0.024864	0.233786	0.0113249	0.91525	0.999892
Zranb3	1.9448	0.725256	0.737115	0.964724	0.326	0.999892
R3hdm1	72.1916	0.0482088	0.205896	0.0550767	0.814454	0.999892
Ubxn4	136.552	-0.0912793	0.187283	0.238496	0.625295	0.999892
Mcm6	15.066	0.169682	0.304317	0.307379	0.579293	0.999892
Dars	24.4545	0.0116318	0.233627	0.00247542	0.960319	0.999892
Cxcr4	28.6208	0.0982519	0.500868	0.0378663	0.845712	0.999892
Thsd7b	6.85077	0.677381	0.552887	1.49391	0.221611	0.999892
Gm15675	3.07402	-0.164873	0.712294	0.0510124	0.821311	0.999892
Cd55	29.346	-0.34913	0.357317	0.964717	0.326001	0.999892
Gm16083	2.81471	-0.524992	0.710281	0.500903	0.479104	0.999892
Pfkfb2	8.73406	-0.211755	0.429658	0.233448	0.628979	0.999892
Yod1	12.9194	0.513966	0.427639	1.44054	0.230052	0.999892
AA986860	2.8569	1.1599	0.937016	1.47514	0.224536	0.999892
Il10	1.42211	-0.497694	0.973099	0.256418	0.612592	0.999892
Mapkapk2	128.972	0.0842751	0.22857	0.134698	0.71361	0.999892
Eif2d	5.06005	-0.0280637	0.506013	0.00302772	0.956119	0.999892
Rassf5	3.72157	0.38179	0.761011	0.232464	0.629703	0.999892
Ikbke	1.30947	0.498795	1.11922	0.179062	0.67218	0.999892
Srgap2	167.754	0.155424	0.151389	1.05288	0.304845	0.999892
Gm29488	2.58337	0.0620499	0.700387	0.0075864	0.930592	0.999892
Fam72a	1.81784	0.327802	0.78441	0.177873	0.673208	0.999892
Rab7b	3.15453	0.313624	1.06123	0.0659204	0.797372	0.999892
Slc41a1	75.2973	0.0780465	0.203953	0.148484	0.699988	0.999892
Rab29	3.69196	-0.0526835	0.706741	0.005321	0.94185	0.999892
Nucks1	102.178	-0.0200583	0.169228	0.014072	0.905572	0.999892
Slc45a3	2.02066	0.0823555	0.919441	0.00756415	0.930694	0.999892
Elk4	110.782	0.074274	0.170169	0.191425	0.661733	0.999892
Mfsd4a	13.2751	-0.61201	0.360864	2.81671	0.0932877	0.999892
Cdk18	5.14323	-0.0470508	0.565498	0.00691754	0.933715	0.999892
Nuak2	23.0082	0.396591	0.348663	1.26538	0.260635	0.999892
Tmcc2	12.2055	-0.226156	0.397838	0.329038	0.566226	0.999892
Dstyk	26.6576	0.18376	0.28808	0.407842	0.523067	0.999892
6030442K20Rik	0.530167	1.54959	2.17779	0.470998	0.492528	0.999892
Rbbp5	12.6465	0.516557	0.371504	1.85254	0.173488	0.999892
Tmem81	1.44875	0.145702	1.07496	0.0161938	0.898739	0.999892
Nfasc	2.4155	0.549916	0.777096	0.48639	0.485542	0.999892
Mdm4	45.3953	-0.0389755	0.178877	0.0472319	0.827952	0.999892
Pik3c2b	25.7828	0.0168317	0.286511	0.00348635	0.952916	0.999892
Ppp1r15b	60.5543	-0.210168	0.255522	0.689985	0.40617	0.999892
Plekha6	5.33257	0.149598	0.550065	0.0761852	0.782535	0.999892
Etnk2	0.778054	1.8578	1.52051	1.05145	0.305172	0.999892
Sox13	34.0444	0.215814	0.282429	0.584858	0.444415	0.999892
Snrpe	116.061	0.0216288	0.149196	0.0211515	0.884367	0.999892
Zc3h11a	4.70282	-0.252289	0.4857	0.270136	0.60324	0.999892
Gm38394	2.60439	0.919937	0.640076	2.07353	0.149875	0.999892
Lax1	0.743811	0.711588	1.54233	0.217624	0.640857	0.999892
Atp2b4	139.308	0.166363	0.155466	1.12025	0.289865	0.999892
Prelp	25.6953	0.0581176	0.345004	0.0275228	0.868236	0.999892
Btg2	331.124	0.171712	0.276604	0.38177	0.536657	0.999892
Ppfia4	1.48137	0.462048	0.904864	0.249385	0.617509	0.999892
Tmem183a	27.6085	-0.399627	0.264033	2.29295	0.129962	0.999892
Cyb5r1	17.8721	0.426282	0.393777	1.13493	0.286727	0.999892
Adipor1	112.009	0.104763	0.179201	0.343886	0.557594	0.999892
Klhl12	13.8429	0.527427	0.340179	2.37061	0.123639	0.999892
Rabif	9.71276	-0.318719	0.371333	0.721725	0.395579	0.999892
Mgat4e	1.60758	-2.34597	1.79338	1.36336	0.242957	0.999892
Kdm5b	45.4602	0.0523402	0.23027	0.0520567	0.819522	0.999892
Ppp1r12b	31.4392	0.248822	0.229481	1.16335	0.280772	0.999892
Ube2t	1.78807	-0.126063	0.874958	0.0213014	0.883961	0.999892
Lgr6	0.727093	0.423637	1.60382	0.0533037	0.817411	0.999892
Arl8a	47.913	-0.284192	0.196692	2.07059	0.150164	0.999892
Gm15445	0.778631	0.983964	1.8886	0.263874	0.607471	0.999892
Rnpep	19.5205	0.2361	0.276709	0.723096	0.39513	0.999892
Timm17a	37.2548	-0.113767	0.24845	0.211823	0.645342	0.999892
Lmod1	6.56397	0.786433	0.542394	2.14298	0.143224	0.999892
Ipo9	24.0864	0.309482	0.27025	1.305	0.253302	0.999892
Nav1	260.385	-0.0377688	0.149633	0.0645947	0.799376	0.999892
Gm4793	0.687845	0.197555	1.41505	0.019005	0.890352	0.999892
Csrp1	143.357	-0.045372	0.192642	0.0556924	0.813439	0.999892
Phlda3	9.23227	-0.0302464	0.460044	0.00426519	0.947928	0.999892
Lad1	2.85042	0.82119	0.894675	0.748984	0.386798	0.999892
Pkp1	15.0442	1.02658	0.752738	1.43178	0.231474	0.999892
Tmem9	6.12626	0.511689	0.530211	0.925502	0.336034	0.999892
Kif21b	3.20513	0.531552	0.694666	0.60413	0.437007	0.999892
Camsap2	74.7714	-0.120248	0.181729	0.439755	0.507241	0.999892
9230116N13Rik	0.973348	-0.0834324	1.24202	0.00413538	0.948726	0.999892
Ddx59	2.88546	-0.18925	0.71325	0.0682728	0.793868	0.999892
Zfp281	36.1187	-0.403186	0.241288	2.7671	0.0962203	0.999892
Gm19705	2.93457	0.654083	0.870727	0.52079	0.470505	0.999892
Nr5a2	62.1108	0.310517	0.322389	0.943082	0.331487	0.999892
Gm4258	12.9373	0.210623	0.49265	0.17128	0.678977	0.999892
Ptprc	11.2247	0.564303	1.52717	0.0969807	0.755483	0.999892
Nek7	93.0811	0.156724	0.207815	0.564838	0.452318	0.999892
Gm28501	0.916736	0.155737	1.34946	0.012102	0.912402	0.999892
2310009B15Rik	11.1403	0.839219	0.393084	4.42206	0.0354772	0.999892
Dennd1b	45.3753	0.452041	0.226345	3.94592	0.0469851	0.999892
Zbtb41	19.4763	-0.0901096	0.284049	0.101897	0.749564	0.999892
Aspm	0.608141	-0.528288	1.83203	0.0591227	0.807888	0.999892
Cfh	25.7494	0.100414	0.45646	0.0479885	0.826601	0.999892
Kcnt2	4.40569	-0.270012	0.679587	0.151241	0.697352	0.999892
Cdc73	79.3302	-0.10307	0.266452	0.150169	0.698374	0.999892
B3galt2	0.805722	-1.45424	1.39974	1.05945	0.303342	0.999892
Glrx2	19.8382	-0.0808006	0.264365	0.0939624	0.759199	0.999892
Ro60	41.8627	-0.0201203	0.25272	0.00642795	0.936098	0.999892
Uchl5	14.9487	0.37471	0.280367	1.79634	0.180156	0.999892
Gm29170	1.51221	2.00502	1.14893	3.10935	0.0778441	0.999892
Rgs2	25.434	0.280754	0.429525	0.427474	0.513231	0.999892
Rgs1	6.70317	0.247745	1.02062	0.0411249	0.839297	0.999892
Rgs18	0.958962	-0.912809	1.2563	0.473406	0.491424	0.999892
A230059L01Rik	2.99695	-0.672806	0.803948	0.675891	0.411005	0.999892
Pla2g4a	2.88253	0.214825	1.62371	0.0095893	0.921992	0.999892
Ptgs2os	0.535989	0.421968	2.60138	0.0195502	0.888801	0.999892
Ptgs2	28.9445	1.88215	1.46854	1.11796	0.290359	0.999892
Odr4	19.9584	0.1276	0.2845	0.200322	0.654461	0.999892
Tpr	165.7	0.144478	0.175235	0.676774	0.4107	0.999892
Prg4	1.76654	-1.76664	0.996774	3.30264	0.0691684	0.999892
Hmcn1	17.1696	-0.24988	0.455809	0.289682	0.590424	0.999892
Gm10138	6.57763	0.464689	0.809954	0.302999	0.582008	0.999892
Ivns1abp	84.7816	-0.0836694	0.274967	0.0937054	0.759518	0.999892
Swt1	136.121	-0.311576	0.252369	1.52189	0.217334	0.999892
Trmt1l	26.9446	-0.340429	0.32287	1.10463	0.293252	0.999892
Rnf2	52.7654	0.0162481	0.218162	0.00551824	0.940784	0.999892
Fam129a	64.5234	0.156728	0.281006	0.30848	0.578615	0.999892
Edem3	35.9573	0.0659138	0.240062	0.0752454	0.783847	0.999892
1700025G04Rik	169.766	0.110147	0.15887	0.481993	0.487521	0.999892
Tsen15	9.83825	0.283077	0.348838	0.660182	0.416496	0.999892
Colgalt2	30.2555	0.453843	0.34188	1.76272	0.184286	0.999892
Rgl1	202.008	0.0476909	0.159094	0.0905598	0.763467	0.999892
Arpc5	132.777	-0.119668	0.152733	0.619965	0.43106	0.999892
Ncf2	2.86216	-0.510149	1.07991	0.229109	0.632185	0.999892
Smg7	95.6117	-0.0541477	0.199905	0.0734415	0.78639	0.999892
Gm28791	7.54757	-0.0239943	0.508363	0.0022408	0.962245	0.999892
Nmnat2	6.93765	-0.170994	0.674486	0.0619169	0.803492	0.999892
Lamc2	12.2303	0.0082533	0.774482	9.60908E-05	0.992179	0.999892
Lamc1	174.738	-0.132601	0.23031	0.331857	0.564568	0.999892
Dhx9	90.9657	-0.10668	0.236242	0.204487	0.651123	0.999892
Npl	1.23887	0.205026	1.0961	0.034727	0.852169	0.999892
Rgs16	357.985	0.490603	0.202617	5.90671	0.0150833	0.999892
Rnasel	6.28664	0.0775517	0.597056	0.0159088	0.899629	0.999892
Teddm2	0.980401	-0.0983892	1.16055	0.00702183	0.933218	0.999892
Glul	328.164	-0.216655	0.159394	1.86111	0.172497	0.999892
A830008E24Rik	0.333114	0.726385	2.28179	0.0906685	0.763329	0.999892
Cacna1e	1.96855	-0.347512	1.59217	0.0428145	0.836075	0.999892
Gm29282	2.37164	0.0357309	0.997048	0.00120646	0.972292	0.999892
Gm9530	0.841428	0.545901	1.10882	0.251395	0.616094	0.999892
Ier5	295.974	-0.0604612	0.182938	0.108916	0.741381	0.999892
Mr1	7.27719	-0.00310907	0.424584	5.26161E-05	0.994212	0.999892
Stx6	79.5874	-0.0397511	0.301225	0.0175081	0.894733	0.999892
BC034090	0.571818	-0.510496	1.43387	0.130304	0.718117	0.999892
Xpr1	79.6708	0.198915	0.154039	1.66541	0.196875	0.999892
Acbd6	41.3439	0.141232	0.200901	0.490755	0.483591	0.999892
Qsox1	34.1986	0.234743	0.23062	1.04929	0.30567	0.999892
Cep350	56.8484	0.0483484	0.169912	0.0810995	0.775813	0.999892
Tor1aip1	127.656	-0.026547	0.146967	0.0330083	0.855832	0.999892
Tor1aip2	87.2646	-0.209662	0.157706	1.78056	0.182081	0.999892
Gm2000	105.108	0.587922	0.367413	2.46941	0.116081	0.999892
Soat1	14.8222	0.379172	0.472884	0.584031	0.444737	0.999892
Abl2	95.8248	-0.13902	0.261333	0.285085	0.593388	0.999892
Tor3a	19.5371	0.137077	0.31981	0.18126	0.670293	0.999892
Fam20b	18.9847	0.125777	0.287844	0.189035	0.663721	0.999892
Ralgps2	6.72375	0.0583035	1.02687	0.0024485	0.960535	0.999892
Rasal2	357.495	0.164991	0.209074	0.622438	0.430143	0.999892
Cryzl2	2.52669	0.42223	0.692228	0.358034	0.5496	0.999892
Cop1	70.6325	-0.0958968	0.274765	0.119864	0.729182	0.999892
4930523C07Rik	113.329	-0.0524421	0.179943	0.0855592	0.769901	0.999892
Tnn	0.664294	1.28735	2.55794	0.142915	0.7054	0.999892
Mrps14	40.1091	0.180768	0.249079	0.527234	0.467772	0.999892
Cacybp	77.1328	-0.0177993	0.313876	0.00318247	0.955012	0.999892
Rabgap1l	128.717	-0.0694807	0.269542	0.0667654	0.796106	0.999892
Gm36975	1.975	-0.155832	0.956262	0.0264856	0.87072	0.999892
Gm37529	1.67414	0.00304584	0.91504	1.14165E-05	0.997304	0.999892
Rc3h1	176.768	-0.216476	0.152718	1.99946	0.157356	0.999892
Serpinc1	2.74754	-0.54097	0.851385	0.389323	0.532656	0.999892
Zbtb37	6.57277	0.887695	0.506054	3.01082	0.0827103	0.999892
Gas5	476.803	-0.123868	0.131076	0.892438	0.344818	0.999892
Dars2	2.85638	-1.41813	0.676329	4.30151	0.0380785	0.999892
Cenpl	4.06863	-0.920604	0.583208	2.51031	0.113104	0.999892
Klhl20	8.13795	-0.286153	0.414037	0.478051	0.489306	0.999892
Prdx6	50.5003	-0.0731587	0.208368	0.123326	0.725455	0.999892
Tnfsf18	1.30106	-1.25749	1.5916	0.409721	0.522111	0.999892
Suco	74.0315	-0.164081	0.323157	0.258369	0.611243	0.999892
4930558K02Rik	0.962444	-0.32399	1.27234	0.0585247	0.808843	0.999892
Pigc	4.03054	0.0563831	0.586491	0.00958672	0.922002	0.999892
Gm38304	0.638144	1.1816	1.38524	0.741649	0.389133	0.999892
Dnm3	202.052	0.252874	0.288165	0.742401	0.388893	0.999892
Dnm3os	4.11762	0.47849	0.87988	0.290686	0.589781	0.999892
Eef1aknmt	8.74585	-0.177284	0.435154	0.164986	0.684607	0.999892
Vamp4	41.719	0.0926337	0.203896	0.206538	0.649495	0.999892
Myoc	0.88925	1.06825	2.57653	0.0459487	0.830269	0.999892
Prrc2c	394.837	-0.103306	0.164805	0.393918	0.530247	0.999892
Fmo4	1.17821	-0.101105	1.08242	0.00885093	0.925046	0.999892
Fmo1	72.1265	-0.0125084	0.258422	0.0023264	0.961531	0.999892
Fmo2	84.57	-0.188378	0.279087	0.454611	0.500153	0.999892
Prrx1	43.8311	0.281112	0.516192	0.275163	0.599889	0.999892
Gorab	6.44201	-0.0358023	0.453736	0.00610156	0.937739	0.999892
Kifap3	22.2908	0.0590133	0.265977	0.0482418	0.826151	0.999892
Scyl3	9.90352	-0.173888	0.456549	0.139089	0.709188	0.999892
BC055324	0.929717	1.39199	1.21575	1.18424	0.276493	0.999892
Mettl18	0.918359	-1.01434	1.62521	0.363599	0.546514	0.999892
Sele	634.917	-0.165967	0.462674	0.125495	0.723149	0.999892
Selp	2646.64	-0.437228	0.621688	0.480243	0.488312	0.999892
Gm16587	3.61691	-0.606839	0.857156	0.492055	0.483012	0.999892
Gm16548	4.82146	-0.660194	1.0448	0.397374	0.528449	0.999892
F5	12.5905	-0.540237	0.932792	0.308167	0.578807	0.999892
Slc19a2	7.39941	-0.156471	0.547984	0.0822929	0.774214	0.999892
Ccdc181	2.39556	-0.257618	0.715175	0.129499	0.718952	0.999892
Blzf1	11.2087	0.0898574	0.345208	0.0682281	0.793934	0.999892
Nme7	5.47631	-0.195085	0.495731	0.154397	0.694369	0.999892
Atp1b1	14.191	0.843864	0.388333	4.77128	0.0289383	0.999892
Sft2d2	45.2679	0.302997	0.216727	1.93705	0.163989	0.999892
Tiprl	31.8297	0.134635	0.214368	0.401944	0.526087	0.999892
Gm38190	2.791	0.156574	0.669074	0.0550932	0.814427	0.999892
Gpr161	2.49923	0.0293136	0.699612	0.00177428	0.966401	0.999892
Dcaf6	48.7974	-0.0587361	0.243947	0.0573125	0.810795	0.999892
Mpc2	38.0479	0.263962	0.33924	0.600823	0.438264	0.999892
Mpzl1	98.6203	0.0959948	0.159054	0.36468	0.545918	0.999892
Rcsd1	21.4169	-0.118869	0.409196	0.0834139	0.772723	0.999892
Creg1	21.6353	0.00901719	0.25692	0.00121833	0.972156	0.999892
Gm16565	1.27435	-0.387734	0.976804	0.163836	0.685649	0.999892
Cd247	14.9832	-0.315634	0.471211	0.437783	0.508194	0.999892
Pou2f1	80.3321	0.155087	0.203555	0.580914	0.445954	0.999892
Ildr2	2.6392	0.442757	0.994774	0.173829	0.676731	0.999892
Gm15853	0.928112	-0.0977136	1.18166	0.00651278	0.935679	0.999892
Tada1	13.4536	-0.166366	0.304752	0.297791	0.585271	0.999892
Pogk	41.7679	-0.0300082	0.25283	0.0140664	0.905591	0.999892
Fam78b	13.582	0.269829	0.39473	0.467206	0.494275	0.999892
Uck2	34.859	-0.112261	0.253007	0.197614	0.656654	0.999892
Gm37982	0.672697	-0.209286	1.5627	0.0175591	0.89458	0.999892
Tmco1	79.7076	0.0587663	0.245586	0.0564535	0.812192	0.999892
Aldh9a1	12.9487	0.223008	0.366763	0.381334	0.53689	0.999892
Mgst3	24.7136	0.148319	0.370965	0.157263	0.691689	0.999892
Pbx1	134.087	0.227235	0.272758	0.67283	0.412067	0.999892
Rgs5	484.945	0.0883958	0.322388	0.0750664	0.784098	0.999892
Rgs4	65.1509	0.401991	0.373728	1.12636	0.288554	0.999892
Hsd17b7	5.16378	-0.0899386	0.526977	0.0287688	0.865314	0.999892
Ddr2	46.65	0.34466	0.50231	0.46454	0.49551	0.999892
Uap1	180.523	-0.371053	0.290437	1.64345	0.199853	0.999892
Uhmk1	34.3474	0.0909453	0.249533	0.132421	0.715935	0.999892
Gm7694	5.75725	1.26904	0.555905	5.26737	0.0217289	0.999892
Nos1ap	24.6276	0.833774	0.313726	7.08213	0.00778563	0.999892
Olfml2b	6.37009	0.753828	0.783685	0.74613	0.387704	0.999892
Atf6	69.9862	-0.175244	0.259145	0.460893	0.497207	0.999892
Gm9929	0.626646	-3.34057	2.05896	2.9953	0.0835063	0.999892
Dusp12	6.01302	0.290814	0.475382	0.365408	0.545518	0.999892
Fcrla	2.7349	0.0325906	0.731058	0.00188349	0.965383	0.999892
Fcgr2b	3.86542	0.258627	0.758677	0.115053	0.734463	0.999892
Fcgr3	1.52895	-1.07388	1.16198	0.790688	0.373892	0.999892
Cfap126	1.11254	-0.0311516	1.08504	0.000767792	0.977894	0.999892
Sdhc	26.4118	-0.113473	0.261194	0.189646	0.663212	0.999892
Mpz	2.56397	0.768861	1.69479	0.105716	0.745075	0.999892
Pcp4l1	124.844	-0.104818	0.320953	0.10543	0.745409	0.999892
Tomm40l	7.01662	0.155349	0.481963	0.10279	0.748507	0.999892
Apoa2	0.563667	-0.711086	1.49064	0.226013	0.634496	0.999892
Fcer1g	8.44169	0.303047	0.92224	0.0981178	0.7541	0.999892
Ndufs2	53.9723	0.0131947	0.200736	0.00434447	0.947447	0.999892
Adamts4	509.438	0.0606612	0.25821	0.0554525	0.813833	0.999892
B4galt3	31.7618	-0.118016	0.266697	0.195568	0.658322	0.999892
Ppox	4.52255	-0.0722312	0.539846	0.0183816	0.892154	0.999892
Usp21	13.4245	0.131573	0.366456	0.125828	0.722798	0.999892
Ufc1	36.9716	-0.0102664	0.235382	0.00189428	0.965284	0.999892
Gm20045	2.30533	-0.922413	0.786982	1.35958	0.24361	0.999892
Dedd	18.958	-0.162679	0.302087	0.287217	0.59201	0.999892
Nit1	9.35649	-0.120097	0.420658	0.0807604	0.77627	0.999892
Pfdn2	78.0102	-0.248263	0.223671	1.24128	0.265224	0.999892
Nectin4	3.48857	0.630146	1.02239	0.353868	0.551931	0.999892
Arhgap30	1.35804	0.159792	0.989899	0.0267035	0.870194	0.999892
Usf1	9.73143	-0.15539	0.376039	0.171019	0.679208	0.999892
F11r	227.243	-0.0359974	0.136885	0.0691463	0.792584	0.999892
B930036N10Rik	20.1991	0.165061	0.657788	0.058774	0.808444	0.999892
Alyref2	2.06656	-0.174927	0.732701	0.0586766	0.8086	0.999892
Slamf7	2.47286	-0.0881058	1.00668	0.00699907	0.933326	0.999892
Cd48	1.98731	-0.0560127	1.21835	0.00178637	0.966287	0.999892
Slamf1	1.20482	0.402261	1.16511	0.114444	0.735141	0.999892
Cd84	4.17025	1.51527	1.21545	1.32467	0.249756	0.999892
Vangl2	8.12047	0.0237713	0.446685	0.00279012	0.957874	0.999892
Ncstn	32.7915	-0.166577	0.27475	0.360941	0.547984	0.999892
Copa	84.615	0.0314736	0.156303	0.0402423	0.841007	0.999892
Pex19	9.7863	-0.0643566	0.385255	0.0276707	0.867885	0.999892
Dcaf8	38.5727	0.0806921	0.224106	0.130611	0.717799	0.999892
Pea15a	87.6001	-0.156927	0.229835	0.458905	0.498136	0.999892
Igsf8	7.48879	0.441547	0.450829	0.944279	0.33118	0.999892
Atp1a2	2.15766	-0.988103	1.00274	1.01563	0.313557	0.999892
Pigm	15.055	-0.181749	0.315828	0.333657	0.563514	0.999892
Igsf9	0.937495	-0.134568	1.18287	0.0119162	0.913075	0.999892
Tagln2	425.147	-0.0906444	0.128867	0.495232	0.481603	0.999892
Cfap45	6.23751	0.225747	0.528045	0.187863	0.664701	0.999892
Vsig8	4.28536	0.599884	1.40828	0.123867	0.724878	0.999892
Dusp23	11.8779	0.621503	0.475316	1.71872	0.189858	0.999892
Crp	0.548486	0.395129	1.43415	0.0783774	0.779508	0.999892
Ackr1	392.915	-0.342956	0.721824	0.223581	0.636325	0.999892
Cadm3	22.2464	0.517831	0.429465	1.37558	0.240855	0.999892
Aim2	10.1727	0.38746	0.582632	0.436304	0.508912	0.999892
Ifi213	2.99776	0.808725	0.97301	0.652448	0.419239	0.999892
Ifi208	2.60095	0.20447	0.766154	0.0691021	0.792649	0.999892
Ifi207	50.1334	-0.159601	0.444926	0.127998	0.720517	0.999892
Ifi204	31.4581	-0.27435	0.439636	0.391588	0.531466	0.999892
Mndal	189.651	0.0819146	0.132309	0.38817	0.533263	0.999892
Ifi211	15.4134	0.169788	0.483935	0.123202	0.725587	0.999892
Ifi203	155.326	0.0835426	0.135249	0.38183	0.536625	0.999892
Grem2	1.67579	-0.49999	1.39381	0.104578	0.746403	0.999892
Rgs7	0.410835	1.77289	3.21609	0.277493	0.598349	0.999892
Fh1	12.224	0.0855829	0.336969	0.0639754	0.80032	0.999892
Opn3	1.36918	-1.51904	1.1724	1.59593	0.206481	0.999892
Chml	10.4573	0.182362	0.346691	0.279586	0.596973	0.999892
Pld5	1.06082	-0.825649	1.94926	0.106117	0.744608	0.999892
Rbm8a2	0.913365	0.218426	1.11437	0.0395383	0.842386	0.999892
Cep170	66.3144	0.215563	0.205099	1.09334	0.295732	0.999892
Sdccag8	14.909	0.638316	0.42425	2.22884	0.135455	0.999892
Akt3	193.128	-0.022687	0.246493	0.00850256	0.926532	0.999892
Zbtb18	8.85369	0.340773	0.47565	0.5032	0.478098	0.999892
Adss	99.5415	-0.276172	0.291176	0.899996	0.342783	0.999892
Catspere2	2.9601	0.123453	0.702915	0.030963	0.860323	0.999892
Desi2	79.3691	-0.1284	0.228414	0.308036	0.578888	0.999892
B230369F24Rik	1.97199	-0.0617495	0.757792	0.00660376	0.935232	0.999892
Cox20	26.2817	0.0399411	0.327033	0.0146672	0.903605	0.999892
Hnrnpu	305.348	-0.093118	0.120518	0.60089	0.438239	0.999892
Efcab2	5.11402	0.000876999	0.514219	2.84007E-06	0.998655	0.999892
Kif26b	2.16988	1.04671	1.13354	0.8888	0.345803	0.999892
Smyd3	69.7548	0.46089	0.226327	4.05336	0.0440835	0.999892
Tfb2m	12.2261	-0.763913	0.318906	5.81832	0.0158601	0.999892
Cnst	15.4526	0.150343	0.285121	0.278946	0.597393	0.999892
Sccpdh	3.70121	-0.132456	0.644761	0.0430323	0.835665	0.999892
Kif28	1.03851	-0.581484	1.26301	0.203379	0.652007	0.999892
Ahctf1	85.5348	-0.10953	0.222374	0.246523	0.619534	0.999892
Cdc42bpa	175.029	0.103633	0.144549	0.513402	0.47367	0.999892
Coq8a	1.84223	-0.125696	0.843866	0.0212446	0.884115	0.999892
Psen2	33.353	-0.141942	0.356382	0.160603	0.688602	0.999892
Gm31728	0.917634	1.37693	1.32478	1.04366	0.306971	0.999892
Itpkb	347.712	0.262481	0.216053	1.48633	0.222786	0.999892
Stum	1.39245	0.922005	0.925673	1.03551	0.308868	0.999892
Parp1	15.5094	0.149003	0.431183	0.118128	0.731073	0.999892
Lin9	3.76728	-0.412955	0.557082	0.530037	0.466591	0.999892
Acbd3	84.2891	-0.123419	0.193904	0.409518	0.522214	0.999892
Gm37768	2.06465	0.202317	0.980208	0.0430394	0.835651	0.999892
H3f3a	636.575	-0.220879	0.114178	3.734	0.0533155	0.999892
Sde2	102.957	-0.115116	0.234188	0.243833	0.621451	0.999892
Pycr2	7.53116	-0.368404	0.505316	0.513065	0.473815	0.999892
Lefty1	2.73202	-0.299052	1.01101	0.0742472	0.78525	0.999892
Tmem63a	21.162	0.436514	0.253783	2.95701	0.0855061	0.999892
Ephx1	51.9608	-0.0455332	0.278174	0.0267845	0.869999	0.999892
Nvl	26.5353	0.0582801	0.245044	0.0555806	0.813622	0.999892
Cnih4	41.0363	0.0843641	0.239608	0.124643	0.724053	0.999892
Wdr26	165.45	-0.0360842	0.151931	0.0564362	0.81222	0.999892
A430110L20Rik	0.529798	1.39978	2.28777	0.291726	0.589116	0.999892
Lbr	67.8251	-0.0361569	0.167759	0.0471236	0.828146	0.999892
Enah	81.8515	0.444414	0.339895	1.69335	0.19316	0.999892
Srp9	91.9086	-0.0476734	0.166285	0.0821097	0.774459	0.999892
Degs1	111.249	-0.168361	0.204933	0.677647	0.410398	0.999892
Fbxo28	30.5108	-0.141905	0.22949	0.381699	0.536695	0.999892
Trp53bp2	25.6359	0.109104	0.322614	0.114514	0.735063	0.999892
Capn2	64.7777	-0.0327374	0.187369	0.0302558	0.861911	0.999892
Susd4	7.0267	0.684557	0.46883	2.10101	0.147201	0.999892
Disp1	5.353	0.0177214	0.507933	0.0012308	0.972014	0.999892
Brox	39.9507	-0.207509	0.18505	1.2566	0.262296	0.999892
Aida	57.222	0.00145948	0.181115	6.44496E-05	0.993595	0.999892
Mia3	62.1005	0.416474	0.1651	6.38272	0.0115236	0.999892
Taf1a	6.71752	0.000812962	0.447601	3.35991E-06	0.998537	0.999892
Dusp10	15.7603	0.102411	0.464392	0.0476715	0.827166	0.999892
Hlx	45.6229	-0.079083	0.279762	0.0807442	0.776291	0.999892
Gm34342	0.88249	0.552518	1.11025	0.25257	0.615271	0.999892
Marc2	109.511	0.31607	0.22549	1.96553	0.160923	0.999892
C130074G19Rik	208.38	0.191943	0.300685	0.410651	0.521639	0.999892
Mark1	11.6347	0.195136	0.350336	0.309641	0.5779	0.999892
Rab3gap2	37.7579	-0.0695142	0.28865	0.0570136	0.81128	0.999892
Iars2	21.9058	0.107921	0.248416	0.188073	0.664526	0.999892
Bpnt1	14.6113	0.0317968	0.393282	0.00623861	0.937045	0.999892
4930532G15Rik	0.606709	0.496419	1.44049	0.128755	0.719727	0.999892
Eprs	78.4585	-0.213681	0.226897	0.873781	0.349911	0.999892
Lyplal1	0.951303	0.174275	1.26882	0.0174657	0.89486	0.999892
Tgfb2	16.1994	-0.0544847	0.459021	0.0136792	0.906893	0.999892
Rrp15	19.203	-0.402488	0.27622	2.135	0.143971	0.999892
A430105J06Rik	0.733712	-2.06739	1.43132	2.33321	0.12664	0.999892
Gpatch2	19.9259	-0.210897	0.289169	0.535316	0.46438	0.999892
Esrrg	1.97321	-0.0955386	0.910202	0.0106688	0.917733	0.999892
Kctd3	9.68694	0.420483	0.42164	0.995075	0.318505	0.999892
Kcnk2	1.33949	-0.57261	1.0033	0.315834	0.574122	0.999892
Cenpf	1.44045	0.670109	1.14041	0.341215	0.559129	0.999892
Ptpn14	143.018	-0.0607563	0.35292	0.0293971	0.863865	0.999892
Smyd2	21.4318	-0.029131	0.308483	0.00878292	0.925334	0.999892
Prox1	17.29	-0.779868	0.865747	0.695969	0.404141	0.999892
Rps6kc1	12.4286	0.0657679	0.346553	0.0349399	0.851722	0.999892
Angel2	30.8932	-0.0230543	0.239855	0.00935297	0.922956	0.999892
Flvcr1	27.4464	-0.160004	0.319549	0.250022	0.61706	0.999892
Tatdn3	4.34703	0.155915	0.776707	0.0416902	0.838211	0.999892
Batf3	3.07246	0.16867	0.598062	0.0805496	0.776554	0.999892
Fam71a	2.34995	-1.60033	0.762924	4.51565	0.0335861	0.999892
Atf3	588.317	0.116791	0.216643	0.287747	0.591668	0.999892
D730003I15Rik	5.30876	-0.0114069	0.552075	0.000440085	0.983263	0.999892
Nenf	48.0555	0.0929496	0.267466	0.115692	0.733755	0.999892
Pacc1	2.92818	-0.6007	0.738454	0.658962	0.416927	0.999892
Ppp2r5a	208.079	0.0647993	0.109592	0.350625	0.55376	0.999892
Dtl	1.20422	0.577229	1.01342	0.340838	0.559346	0.999892
Ints7	22.3422	-0.212534	0.291281	0.522991	0.469569	0.999892
Lpgat1	36.3612	-0.0169765	0.227286	0.00558696	0.940417	0.999892
1700034H15Rik	3.15066	-0.169708	0.694628	0.0587023	0.808559	0.999892
Slc30a1	186.12	0.189319	0.135164	1.97587	0.159826	0.999892
Rd3	1.86859	0.638301	1.30561	0.199716	0.65495	0.999892
Traf5	32.6053	0.16042	0.282583	0.308148	0.578819	0.999892
Rcor3	17.8352	0.0338869	0.326126	0.0105637	0.918138	0.999892
Gm10516	2.56261	0.971779	0.832191	1.31536	0.251427	0.999892
Kcnh1	7.09943	0.911004	0.576326	2.40407	0.12102	0.999892
Hhat	1.9179	0.784644	0.856915	0.76541	0.381641	0.999892
Sertad4	0.924752	1.18964	1.60675	0.430851	0.511572	0.999892
Utp25	11.6313	-0.799151	0.511494	2.41001	0.120562	0.999892
A130010J15Rik	2.17792	0.658911	0.798303	0.679616	0.409719	0.999892
Lamb3	2.80234	0.265102	1.13743	0.0398314	0.841811	0.999892
Hsd11b1	0.546384	-4.06035	2.35553	3.77249	0.052102	0.999892
G0s2	6.61265	0.787382	0.594345	1.72511	0.189036	0.999892
Mir205hg	0.788653	0.109595	1.85353	0.00209868	0.963461	0.999892
Plxna2	322.829	-0.0364383	0.173806	0.044341	0.83322	0.999892
Cd34	251.323	0.297563	0.155569	3.66091	0.0557033	0.999892
Gm16897	1.03862	-0.351906	1.08261	0.106867	0.74374	0.999892
A330023F24Rik	36.7197	0.0282365	0.293467	0.0092004	0.923585	0.999892
Gm32250	1.07563	0.202266	1.2378	0.0272928	0.868782	0.999892
Cd46	10.7273	-0.317755	0.375197	0.735122	0.391228	0.999892
Cr1l	115.616	-0.0618759	0.180736	0.118236	0.730955	0.999892
Fam171a1	52.4023	0.34112	0.307759	1.21976	0.269407	0.999892
Nmt2	55.4994	0.192895	0.205112	0.89107	0.345188	0.999892
Rpp38	8.82433	-0.304681	0.398546	0.590967	0.442045	0.999892
Dclre1c	10.1146	0.354666	0.439985	0.660391	0.416422	0.999892
Suv39h2	2.95479	0.412095	0.749239	0.30361	0.581628	0.999892
Hspa14	23.1371	-0.208907	0.307285	0.451273	0.501731	0.999892
Gm45902	1.61543	0.160656	0.938261	0.0269761	0.869539	0.999892
Cdnf	0.719459	0.94935	1.42252	0.413692	0.520102	0.999892
Fam107b	35.764	0.451993	0.406741	1.22939	0.267525	0.999892
Frmd4a	101.479	-0.134278	0.198626	0.460465	0.497407	0.999892
Gm36988	0.807824	1.19509	1.5347	0.562806	0.453132	0.999892
Prpf18	34.5413	-0.0705965	0.213463	0.108796	0.74152	0.999892
Bend7	22.7992	0.1545	0.353562	0.190783	0.662266	0.999892
Sephs1	7.85303	0.127944	0.456748	0.0778225	0.78027	0.999892
Phyh	11.2499	-0.00220571	0.362814	3.68083E-05	0.995159	0.999892
Mcm10	0.951519	-0.528642	1.32985	0.163308	0.686129	0.999892
Optn	29.3742	0.204273	0.234563	0.76896	0.380539	0.999892
Ccdc3	17.6565	-0.68597	0.413341	2.76058	0.0966133	0.999892
Camk1d	1969.7	1.14298	0.453367	6.19552	0.0128074	0.999892
Cdc123	17.8541	0.0202828	0.277779	0.00545478	0.941125	0.999892
Nudt5	9.44554	0.0995659	0.386895	0.0675085	0.794999	0.999892
Sec61a2	11.1767	0.0736258	0.404156	0.0334165	0.854954	0.999892
Upf2	61.4754	-0.211393	0.196173	1.15473	0.282562	0.999892
Proser2	4.44191	-0.290806	0.703163	0.170771	0.679428	0.999892
Echdc3	1.62802	0.880349	1.39439	0.379089	0.538091	0.999892
A230108P19Rik	0.900506	-1.1637	1.2948	0.733742	0.391673	0.999892
Usp6nl	49.3368	0.127331	0.198317	0.408361	0.522803	0.999892
Gm13391	1.37744	-0.599033	1.30484	0.1887	0.664001	0.999892
Celf2	138.63	-0.0353484	0.40917	0.00731118	0.93186	0.999892
Gm10115	0.642955	-0.665739	1.89533	0.0820481	0.774541	0.999892
Gm13219	0.997466	1.23193	2.20137	0.0943555	0.758711	0.999892
Gata3	18.5635	0.433834	1.16789	0.0935063	0.759766	0.999892
Taf3	58.309	-0.297278	0.200433	2.15081	0.142494	0.999892
Atp5c1	108.148	0.0162459	0.196635	0.00671804	0.934676	0.999892
Kin	20.0798	-0.360119	0.277621	1.71152	0.190788	0.999892
Itih5	138.603	0.310683	0.260264	1.40954	0.235132	0.999892
Sfmbt2	4.71265	0.134159	0.585012	0.0512964	0.820823	0.999892
Prkcq	1.42992	0.0267214	1.17043	0.000465227	0.982792	0.999892
8030442B05Rik	1.70111	-0.267166	0.790451	0.112512	0.737302	0.999892
Pfkfb3	289.153	-0.169817	0.321317	0.282715	0.594927	0.999892
Gm10851	9.01931	-0.045466	0.704343	0.00402797	0.949395	0.999892
Rbm17	41.0698	-0.155508	0.21767	0.503704	0.477877	0.999892
Il2ra	4.6544	0.0768131	0.549198	0.0194612	0.889052	0.999892
Il15ra	26.0075	0.00318532	0.307014	0.000108471	0.99169	0.999892
Fbh1	12.0475	0.228337	0.36508	0.394515	0.529936	0.999892
Ankrd16	6.38846	0.250435	0.562126	0.197128	0.657049	0.999892
Itga8	1.91711	0.567676	0.978319	0.345947	0.556417	0.999892
Mindy3	65.7038	-0.224032	0.320803	0.486412	0.485532	0.999892
Pter	3.237	0.281185	0.70399	0.152318	0.69633	0.999892
Rsu1	71.9957	0.212624	0.217297	0.940342	0.33219	0.999892
Cubn	1.96815	0.924242	0.814692	1.35633	0.244175	0.999892
Trdmt1	5.29494	-0.475862	0.562791	0.718367	0.39668	0.999892
Vim	1433.54	0.147129	0.166133	0.783852	0.375966	0.999892
St8sia6	33.1159	0.0771926	0.3818	0.0412817	0.838995	0.999892
Hacd1	12.1973	-0.487588	0.341665	2.02044	0.155194	0.999892
Stamos	0.473439	1.01281	1.82268	0.331178	0.564966	0.999892
Stam	50.9198	-0.181023	0.301684	0.359332	0.548877	0.999892
Cacnb2	11.0705	0.420297	0.751911	0.275079	0.599945	0.999892
Nsun6	25.4252	-0.0228011	0.343115	0.00447027	0.946693	0.999892
Arl5b	167.368	-0.118869	0.299569	0.158226	0.690795	0.999892
Plxdc2	54.856	0.776074	0.352257	4.68594	0.0304104	0.999892
A930004D18Rik	2.89661	0.396535	0.835881	0.216853	0.641448	0.999892
Skida1	1.16452	-0.468976	1.15922	0.159652	0.689477	0.999892
Mllt10	134.734	-0.194262	0.18018	1.15546	0.282409	0.999892
Dnajc1	158.523	0.0364796	0.188117	0.037289	0.846878	0.999892
Commd3	23.5228	0.0384798	0.332236	0.0131457	0.908719	0.999892
Bmi1	26.62	0.0552046	0.273893	0.0401655	0.841157	0.999892
Pip4k2a	178.237	0.0756563	0.352317	0.0448934	0.8322	0.999892
Msrb2	2.45694	0.607563	0.933518	0.41293	0.520486	0.999892
Otud1	10.4097	-0.29705	0.362001	0.674069	0.411637	0.999892
Etl4	305.287	0.0984795	0.238177	0.170054	0.680064	0.999892
Arhgap21	73.6978	0.226905	0.20792	1.19045	0.275239	0.999892
Enkur	3.71856	-0.596433	0.562136	1.11598	0.290786	0.999892
Thnsl1	1.16793	-0.420362	1.05025	0.15607	0.692801	0.999892
Apbb1ip	4.21366	0.213921	0.841376	0.0547864	0.814935	0.999892
Pdss1	6.95652	-0.837022	0.512361	2.68499	0.101298	0.999892
Abi1	227.663	0.0129912	0.315599	0.00167827	0.967322	0.999892
Acbd5	46.9316	0.275189	0.195265	1.9855	0.158812	0.999892
Mastl	0.583426	-0.306617	1.58968	0.0378384	0.845768	0.999892
Yme1l1	65.8197	-0.0626887	0.228091	0.0753551	0.783694	0.999892
4931423N10Rik	1.40193	0.133251	1.06919	0.0156165	0.90055	0.999892
Spopl	28.5808	0.250735	0.286783	0.764669	0.381871	0.999892
Il1f5	1.0609	1.20559	1.61281	0.538142	0.463204	0.999892
Il1rn	10.3031	0.959988	1.00942	0.674226	0.411582	0.999892
Psd4	0.733731	-0.544768	1.61148	0.0930644	0.760317	0.999892
Ehmt1	51.7318	-0.0916353	0.272146	0.109157	0.741106	0.999892
Arrdc1	9.49246	-0.288888	0.456132	0.406738	0.52363	0.999892
Zmynd19	4.61252	-0.719125	0.488864	2.14615	0.142928	0.999892
Dph7	3.06763	-0.218374	0.642994	0.113771	0.735891	0.999892
Mrpl41	8.75826	0.0908566	0.421295	0.0466082	0.829074	0.999892
Pnpla7	4.86725	0.0265627	0.546164	0.00222989	0.962337	0.999892
Nsmf	10.9588	-0.13403	0.360108	0.134751	0.713556	0.999892
Gm13387	2.05087	-0.804739	0.976152	0.615069	0.432886	0.999892
Nrarp	49.1409	-0.445704	0.290798	2.30488	0.128969	0.999892
Gm38287	0.673784	1.07442	1.60582	0.420203	0.516836	0.999892
Tor4a	1.73296	0.335277	0.839883	0.157249	0.691702	0.999892
Nelfb	25.3953	-0.0928645	0.292922	0.100193	0.751598	0.999892
Tubb4b	101.241	-0.517215	0.222837	5.41451	0.0199701	0.999892
Cysrt1	5.40534	1.16707	1.0199	1.23949	0.265569	0.999892
Rnf208	0.797564	0.0542201	1.28066	0.00173864	0.96674	0.999892
Ndor1	7.1339	0.421146	0.51489	0.673044	0.411992	0.999892
Tmem203	4.00011	-0.124801	0.581524	0.0468799	0.828584	0.999892
Tprn	4.71855	0.0328588	0.503906	0.00433422	0.947509	0.999892
Ssna1	11.0954	0.142838	0.369468	0.150712	0.697855	0.999892
Anapc2	17.1124	-0.293428	0.345688	0.709698	0.399544	0.999892
Man1b1	16.0346	-0.0808471	0.286875	0.0785873	0.779221	0.999892
Dpp7	3.26884	-0.217872	0.608054	0.130183	0.718242	0.999892
Uap1l1	4.94257	0.186589	0.520698	0.128351	0.720148	0.999892
Entpd2	3.44615	-0.0054337	0.91189	3.30848E-05	0.995411	0.999892
Npdc1	35.8409	0.0123054	0.254683	0.00232182	0.961569	0.999892
Abca2	1.99783	0.838087	0.771422	1.17474	0.278429	0.999892
Paxx	8.38942	-0.388014	0.423013	0.810891	0.367857	0.999892
Clic3	3.29153	1.18095	1.16865	0.821267	0.36481	0.999892
Ptgds	1.71229	2.47808	2.40329	1.02883	0.310433	0.999892
Fbxw5	5.13794	-0.709926	0.477709	2.25559	0.133133	0.999892
Traf2	11.7971	0.118547	0.353004	0.113974	0.735664	0.999892
Edf1	73.4428	-0.0141073	0.218545	0.00419407	0.948364	0.999892
Phpt1	10.0564	0.842781	0.479868	2.96859	0.084896	0.999892
Rabl6	33.7862	-0.0249664	0.207208	0.0142406	0.905011	0.999892
Tmem141	1.30563	0.302071	0.96399	0.0956732	0.757085	0.999892
Bmyc	7.88613	0.105849	0.63009	0.0279328	0.867267	0.999892
Kcnt1	0.73746	-0.213881	1.5782	0.0154141	0.901194	0.999892
Camsap1	22.8328	0.111943	0.273763	0.163921	0.685572	0.999892
Ubac1	7.44943	0.461504	0.495719	0.87831	0.348665	0.999892
Nacc2	12.4159	-0.159875	0.3771	0.176844	0.674099	0.999892
Tmem250-ps	10.8987	0.376939	0.438823	0.731916	0.392263	0.999892
Qsox2	7.17618	-0.150669	0.5042	0.0910233	0.76288	0.999892
Gpsm1	8.47641	-0.00175265	0.374607	2.18392E-05	0.996271	0.999892
Dnlz	10.7464	0.097701	0.393409	0.0609372	0.805021	0.999892
Snapc4	6.13154	0.641783	0.538628	1.41489	0.234247	0.999892
Entr1	21.0686	-0.27306	0.299871	0.85065	0.356369	0.999892
Pmpca	13.6766	0.013552	0.358655	0.00144984	0.969626	0.999892
Inpp5e	4.40863	-0.211709	0.560658	0.13873	0.709547	0.999892
Sec16a	35.8724	0.063069	0.198643	0.100588	0.751125	0.999892
0610009E02Rik	2.98647	0.184352	0.714576	0.0645457	0.79945	0.999892
Gm13568	0.996337	-1.36838	1.66752	0.658766	0.416996	0.999892
Notch1	211.686	0.0153778	0.16451	0.00880577	0.925237	0.999892
Egfl7	284.668	-0.229635	0.232476	0.973989	0.323687	0.999892
Agpat2	4.54444	-0.616449	0.545891	1.27533	0.258768	0.999892
Dipk1b	1.78935	-0.616351	0.832595	0.559955	0.454278	0.999892
Surf6	9.68829	-0.840411	0.344174	5.99466	0.0143492	0.999892
Med22	8.58894	-0.480712	0.402699	1.41367	0.234448	0.999892
Rpl7a	629.57	-0.211315	0.149054	2.01773	0.155472	0.999892
Surf1	15.56	0.27351	0.351878	0.603287	0.437327	0.999892
Surf2	11.8748	-0.123463	0.381358	0.104919	0.746004	0.999892
Surf4	47.6987	-0.213316	0.197668	1.15674	0.282142	0.999892
Rexo4	9.75643	-0.421795	0.424257	0.948998	0.329975	0.999892
Cacfd1	5.05979	0.0374104	0.59098	0.00398859	0.949643	0.999892
Slc2a6	0.503581	-0.195295	1.86123	0.0115029	0.914589	0.999892
Sardh	2.48732	0.0756041	0.695454	0.0120894	0.912447	0.999892
Vav2	14.7844	0.246641	0.310796	0.620974	0.430685	0.999892
Brd3os	1.81267	-0.929	1.23316	0.529045	0.467009	0.999892
Brd3	32.1817	0.181296	0.332645	0.284652	0.593668	0.999892
Wdr5	17.4906	-0.253315	0.262448	0.947075	0.330465	0.999892
Rxra	15.0215	0.203946	0.390824	0.264102	0.607316	0.999892
Col5a1	22.5903	0.826191	0.505059	2.49446	0.114247	0.999892
Olfm1	14.9241	0.457794	0.359446	1.5858	0.207927	0.999892
Mrps2	3.17158	-0.0464834	0.612146	0.00577065	0.939447	0.999892
Gm10134	0.930721	-0.55436	1.13702	0.232097	0.629973	0.999892
Ralgds	118.105	-0.257604	0.238597	1.18368	0.276609	0.999892
Gtf3c5	6.67417	-0.12618	0.430453	0.0882314	0.766438	0.999892
Tsc1	14.814	-0.370845	0.330564	1.26387	0.26092	0.999892
Gtf3c4	9.41439	-0.0694012	0.430812	0.0253409	0.873521	0.999892
Ddx31	11.2601	-0.485283	0.448618	1.15701	0.282086	0.999892
Ttf1	11.6389	0.0427102	0.388029	0.0117858	0.913549	0.999892
Setx	50.1287	-0.12187	0.174458	0.487284	0.485141	0.999892
Ntng2	10.4966	0.0408898	0.378954	0.0114812	0.91467	0.999892
6530402F18Rik	2.5215	-0.151886	0.698737	0.0460425	0.830098	0.999892
Med27	33.0523	-0.0218412	0.208005	0.010852	0.917032	0.999892
Rapgef1	308.377	-0.00464068	0.21845	0.000455752	0.982968	0.999892
Gm13547	0.916254	-1.89685	1.24573	2.45924	0.116836	0.999892
Trub2	3.94735	0.366809	0.576683	0.394697	0.529841	0.999892
Coq4	4.43464	-0.612123	0.651001	0.828289	0.362768	0.999892
Slc27a4	2.76412	-0.0330768	0.661842	0.00248115	0.960273	0.999892
Urm1	12.1212	-0.297543	0.31745	0.892254	0.344867	0.999892
Odf2	22.2948	0.0289236	0.228601	0.0159187	0.899598	0.999892
Gle1	14.8482	0.0756404	0.377885	0.0400663	0.841351	0.999892
Sptan1	222.708	0.0509872	0.217742	0.0550253	0.814539	0.999892
Wdr34	2.52533	0.629438	1.04324	0.32325	0.569661	0.999892
Set	196.317	-0.158668	0.183995	0.750107	0.386442	0.999892
Pkn3	34.773	0.325167	0.27558	1.39618	0.237364	0.999892
Zdhhc12	4.48144	-0.0692493	0.645408	0.0114438	0.914808	0.999892
Zer1	6.88832	1.02755	0.513634	3.94206	0.0470931	0.999892
Tbc1d13	9.09455	0.109781	0.584037	0.0333993	0.85499	0.999892
Endog	5.22759	0.581	0.471852	1.5153	0.218333	0.999892
Spout1	4.99941	0.315821	0.587457	0.296661	0.585983	0.999892
Kyat1	6.18983	0.571773	0.473319	1.41054	0.234967	0.999892
1700084E18Rik	1.34886	0.0177402	1.2857	0.000198547	0.988758	0.999892
Lrrc8a	115.33	0.102392	0.153535	0.445578	0.504442	0.999892
Phyhd1	17.355	-0.0980116	0.3137	0.0985916	0.753526	0.999892
Dolk	2.94766	-0.278259	0.702653	0.163125	0.686295	0.999892
Nup188	17.4315	-0.0443539	0.258818	0.0292639	0.864171	0.999892
Gm14471	0.521195	0.930099	1.83053	0.251608	0.615945	0.999892
Sh3glb2	18.7928	-0.0214144	0.368689	0.00335779	0.953791	0.999892
Miga2	1.7248	-0.0867337	0.865317	0.00995969	0.920505	0.999892
Dolpp1	1.60706	1.23073	0.823502	2.30898	0.128628	0.999892
Crat	7.16661	-0.133428	0.543284	0.0596907	0.806986	0.999892
Ptpa	28.2169	0.0971924	0.275925	0.120738	0.728236	0.999892
Ier5l	79.6038	-0.0686178	0.324596	0.0444585	0.833003	0.999892
9330198N18Rik	0.731384	-0.219293	1.39696	0.0206188	0.885822	0.999892
Ntmt1	11.9821	-0.45865	0.351491	1.72415	0.189159	0.999892
Asb6	5.134	0.0262711	0.600804	0.00180793	0.966084	0.999892
Ptges	12.1998	-0.123993	0.548397	0.0505643	0.822084	0.999892
Tor1b	20.7916	0.041181	0.322353	0.0161122	0.898993	0.999892
Tor1a	11.9206	0.170609	0.3819	0.200268	0.654505	0.999892
BC005624	26.0302	-0.239644	0.261852	0.844178	0.358205	0.999892
Usp20	2.10772	-0.121793	0.827182	0.022073	0.881893	0.999892
Fnbp1	57.6873	0.00898461	0.278532	0.000999485	0.974779	0.999892
D330023K18Rik	2.38195	0.133238	0.763075	0.0314899	0.859152	0.999892
Gpr107	24.3426	0.144115	0.239258	0.361475	0.547688	0.999892
Ncs1	1.87532	-0.926045	0.885286	1.12609	0.288612	0.999892
Hmcn2	2.32351	0.0366199	1.58076	0.000241927	0.98759	0.999892
Ass1	15.5043	-0.0728868	0.362117	0.0403048	0.840886	0.999892
Fubp3	15.0005	0.0957096	0.365397	0.0679936	0.794281	0.999892
Exosc2	9.84389	0.194773	0.379754	0.258988	0.610816	0.999892
Gm13427	0.915506	0.307716	1.41852	0.0453429	0.831375	0.999892
Abl1	36.6694	0.173129	0.25537	0.460954	0.497179	0.999892
Lamc3	4.7586	0.443911	0.552172	0.666707	0.414202	0.999892
Aif1l	8.2193	-0.0492731	0.519691	0.0085836	0.926183	0.999892
Nup214	22.8025	-0.338707	0.248428	1.87378	0.171042	0.999892
Fam78a	0.736992	0.148083	1.33633	0.0124764	0.911063	0.999892
Prrc2b	107.109	0.0677313	0.138937	0.238971	0.62495	0.999892
Pomt1	3.03437	0.618401	0.735239	0.685313	0.407763	0.999892
Uck1	2.95453	-0.0806063	0.651579	0.0158108	0.899937	0.999892
Swi5	69.4379	0.0617746	0.213603	0.0832928	0.772884	0.999892
Golga2	19.4073	0.263754	0.407379	0.414115	0.519888	0.999892
Dnm1	2.56731	0.0257861	1.11222	0.000467317	0.982753	0.999892
Ciz1	16.0509	0.00363991	0.37287	9.53971E-05	0.992207	0.999892
1110008P14Rik	17.2132	0.152441	0.30065	0.255925	0.612934	0.999892
Lcn2	20.5106	-1.22378	0.718399	2.6399	0.10421	0.999892
Ptges2	3.84165	-0.560107	0.630376	0.789426	0.374274	0.999892
Slc25a25	76.6292	0.0926485	0.206021	0.202471	0.652734	0.999892
Naif1	2.07641	-1.86241	1.07249	3.10959	0.0778326	0.999892
Fam102a	8.46961	-0.0979106	0.360846	0.0736686	0.786068	0.999892
Dpm2	10.3956	-0.567103	0.359161	2.49553	0.11417	0.999892
St6galnac4	22.4968	-0.156694	0.282649	0.306614	0.579765	0.999892
St6galnac6	23.1192	-0.00973962	0.30966	0.000995891	0.974825	0.999892
Ak1	5.06403	1.15185	0.730002	2.38452	0.122543	0.999892
Eng	506.151	-0.109194	0.193314	0.321393	0.570772	0.999892
Fpgs	12.629	-0.118496	0.360523	0.108673	0.74166	0.999892
Cdk9	56.3768	-0.040572	0.221971	0.0339935	0.853721	0.999892
Sh2d3c	99.0147	0.0532494	0.225656	0.0558577	0.813167	0.999892
6330409D20Rik	1.36697	0.181477	1.11848	0.025735	0.872549	0.999892
Ttc16	0.830441	-1.23511	1.1616	1.20956	0.27142	0.999892
Tor2a	5.44429	0.129776	0.539165	0.0571006	0.811139	0.999892
Ptrh1	2.02614	1.0661	1.02936	0.946815	0.330531	0.999892
Cfap157	1.13968	0.107272	1.21719	0.00700361	0.933305	0.999892
Stxbp1	61.9524	0.214232	0.228657	0.871697	0.350486	0.999892
Gm13524	1.11075	0.210736	1.13003	0.0358364	0.849854	0.999892
Gm13523	0.666824	0.146605	1.58341	0.00819124	0.927886	0.999892
Fam129b	163.706	-0.00561411	0.193723	0.000850293	0.976737	0.999892
Lrsam1	2.21777	0.721693	0.799915	0.805496	0.369455	0.999892
Rpl12	872.199	-0.0884195	0.149478	0.350156	0.554025	0.999892
Slc2a8	4.30527	0.283336	0.564428	0.247143	0.619094	0.999892
Garnl3	6.79181	-0.153038	0.463951	0.107627	0.742862	0.999892
Ralgps1	9.30856	0.169527	0.458396	0.137747	0.710532	0.999892
Angptl2	20.7505	0.253733	0.332517	0.568962	0.450672	0.999892
Zbtb34	6.2888	0.0349121	0.504993	0.00460225	0.945913	0.999892
Zbtb43	9.50462	-0.247903	0.372465	0.454798	0.500065	0.999892
Mvb12b	17.8153	0.0547253	0.331742	0.0270073	0.869464	0.999892
Pbx3	64.9886	-0.309121	0.152907	4.0687	0.043685	0.999892
C79798	0.856429	-0.275218	1.66844	0.0254296	0.873301	0.999892
Mapkap1	34.2244	0.132372	0.241358	0.299737	0.584048	0.999892
Gapvd1	102.231	0.00908018	0.141853	0.0040956	0.948973	0.999892
Hspa5	1056.29	-0.239413	0.244642	0.961081	0.326915	0.999892
Rabepk	11.0519	-0.106757	0.384976	0.0765795	0.781987	0.999892
Fbxw2	50.0169	-0.194816	0.238689	0.666312	0.414341	0.999892
Psmd5	18.2507	0.422398	0.302121	1.92991	0.164769	0.999892
Cutal	1.13253	0.338539	1.22059	0.07831	0.779601	0.999892
Phf19	1.59708	0.119281	0.936826	0.0163521	0.898248	0.999892
Traf1	46.8378	-0.291822	0.479533	0.364427	0.546058	0.999892
AI182371	1.06669	2.29489	1.29927	3.34293	0.0674945	0.999892
Cntrl	26.9953	0.269436	0.276352	0.941244	0.331958	0.999892
Rab14	152.337	-0.0121014	0.131932	0.00849892	0.926547	0.999892
Gsn	115.051	0.00229795	0.570339	1.34321E-05	0.997076	0.999892
Stom	133.37	-0.0510057	0.20787	0.0606942	0.805402	0.999892
4930402F06Rik	0.615014	0.520424	1.40845	0.143379	0.704945	0.999892
Ggta1	114.75	0.0704635	0.21071	0.113793	0.735867	0.999892
Dab2ip	118.08	0.181745	0.298166	0.371618	0.542124	0.999892
Ttll11	1.44063	0.440576	0.897442	0.238545	0.625259	0.999892
Ndufa8	68.1118	0.0381305	0.311558	0.0150434	0.902383	0.999892
Lhx6	26.7685	-0.0569928	0.307911	0.0336571	0.854438	0.999892
Rbm18	41.6697	-0.220318	0.19933	1.24291	0.264911	0.999892
Mrrf	42.4909	0.086181	0.251094	0.116974	0.73234	0.999892
Ptgs1	41.7468	0.0650529	0.334298	0.0374183	0.846616	0.999892
Pdcl	18.2325	0.354377	0.339555	1.06224	0.302705	0.999892
Rc3h2	66.5136	-0.0125512	0.171673	0.0053276	0.941814	0.999892
Zbtb6	8.81567	-0.114829	0.397618	0.0824852	0.773957	0.999892
Zbtb26	2.68763	0.648155	0.865457	0.531175	0.466113	0.999892
Rabgap1	52.5315	0.0739122	0.216915	0.115724	0.733719	0.999892
Strbp	35.9892	-0.046891	0.2558	0.0336006	0.854559	0.999892
Gpr21	1.37326	-0.789231	0.995648	0.630285	0.427251	0.999892
Dennd1a	108.86	0.1558	0.264339	0.345972	0.556402	0.999892
Lhx2	1.59538	0.679705	1.47922	0.191778	0.661441	0.999892
Nek6	18.7129	-0.0680132	0.284593	0.0577035	0.810163	0.999892
Psmb7	55.7811	-0.148462	0.211047	0.498628	0.480104	0.999892
Nr6a1	178.733	-0.171518	0.357169	0.231605	0.630336	0.999892
Nr6a1os	2.71738	0.160398	0.923665	0.0254062	0.873359	0.999892
Olfml2a	29.804	0.243788	0.335201	0.522755	0.469669	0.999892
Wdr38	1.83195	-0.165664	1.47804	0.0105873	0.918047	0.999892
Rpl35	730.096	-0.765555	0.317488	5.68856	0.0170759	0.999892
Arpc5l	25.8439	-0.0251081	0.246336	0.0102843	0.919224	0.999892
Golga1	11.7933	0.123297	0.408536	0.0884249	0.766189	0.999892
Scai	24.7467	0.12774	0.269982	0.221108	0.638197	0.999892
Ppp6c	57.8591	-0.0709087	0.208851	0.113887	0.735761	0.999892
Kynu	0.51036	0.470741	1.92263	0.0493735	0.824157	0.999892
Arhgap15	8.9205	0.328486	0.981279	0.0725104	0.787716	0.999892
Gtdc1	95.877	0.039455	0.225946	0.0304039	0.861577	0.999892
Zeb2	173.406	0.427965	0.423731	0.994993	0.318525	0.999892
Zeb2os	0.844597	-0.28101	1.22573	0.0496893	0.823605	0.999892
Gm13470	2.07415	-0.818585	0.791187	1.04452	0.306771	0.999892
Acvr2a	59.6504	-0.0712407	0.216272	0.106394	0.744287	0.999892
Orc4	42.0908	0.0314998	0.191995	0.0267016	0.870199	0.999892
Mbd5	99.8238	0.203601	0.204996	0.969653	0.324767	0.999892
Epc2	68.7687	-0.304942	0.164845	3.42176	0.0643425	0.999892
Kif5c	38.7129	0.599323	0.253044	5.49072	0.0191177	0.999892
Lypd6b	2.35164	-0.0594985	1.22319	0.00178927	0.96626	0.999892
Lypd6	2.65346	1.8297	1.28411	1.33293	0.248286	0.999892
Mmadhc	23.4392	-0.259325	0.296408	0.747959	0.387123	0.999892
Gm13483	4.273	0.445631	0.643211	0.472216	0.491969	0.999892
Rnd3	34.7353	0.0276442	0.460759	0.00333431	0.953953	0.999892
Rbm43	4.78136	0.00448011	0.529824	6.91068E-05	0.993367	0.999892
Nmi	36.3091	-0.175874	0.334165	0.276192	0.599208	0.999892
Tnfaip6	59.0934	-0.656714	1.14349	0.275437	0.599708	0.999892
Rif1	52.3419	-0.0339883	0.188896	0.0328309	0.856216	0.999892
Neb	0.994947	0.964057	1.27678	0.614569	0.433073	0.999892
Arl5a	34.6293	-0.256188	0.219868	1.3471	0.245786	0.999892
A430018G15Rik	2.32665	0.427755	0.909427	0.216201	0.64195	0.999892
Cacnb4	5.07013	-0.0881079	0.834794	0.0100998	0.919949	0.999892
Stam2	50.8458	0.00484568	0.205772	0.000549879	0.981292	0.999892
Fmnl2	173.13	-0.266508	0.358945	0.543135	0.461136	0.999892
Prpf40a	131.094	-0.0629549	0.149855	0.177097	0.67388	0.999892
Arl6ip6	20.8738	0.021545	0.252874	0.00725259	0.932132	0.999892
Nr4a2	114.388	0.16234	0.271819	0.355998	0.550737	0.999892
BB557941	0.775388	-4.80752	3.28675	2.06237	0.150975	0.999892
Gpd2	45.7835	0.112911	0.207403	0.293504	0.587984	0.999892
Cytip	6.3252	-0.200932	1.42133	0.0122272	0.911952	0.999892
Acvr1	63.3773	-0.0614361	0.224824	0.0745262	0.784857	0.999892
Upp2	11.1151	0.108303	0.416563	0.0674423	0.795098	0.999892
Ccdc148	5.36113	-0.279302	0.758656	0.131236	0.717154	0.999892
Pkp4	424.571	0.0057994	0.20087	0.000837215	0.976917	0.999892
Dapl1	18.5665	1.55411	0.887217	1.91951	0.165911	0.999892
Tanc1	344.937	0.046585	0.154484	0.090998	0.762912	0.999892
Wdsub1	10.5898	-0.0558026	0.364415	0.0232197	0.878887	0.999892
Baz2b	354.935	-0.0889614	0.162781	0.29939	0.584265	0.999892
March7	125.605	-0.237194	0.319592	0.553654	0.456828	0.999892
Cd302	20.4006	0.13711	0.342934	0.15185	0.696773	0.999892
Ly75	5.85467	0.0932926	0.526116	0.0300408	0.862398	0.999892
Pla2r1	18.5358	0.186595	0.375213	0.245194	0.620479	0.999892
Rbms1	447.227	-0.0303965	0.124503	0.0597188	0.806941	0.999892
Tank	50.7759	0.00281069	0.368049	5.57799E-05	0.994041	0.999892
Psmd14	45.5522	-0.0972527	0.255156	0.145031	0.70333	0.999892
Dpp4	1.50011	0.482107	1.02818	0.186629	0.665737	0.999892
Fap	8.77626	0.430935	0.422699	1.05731	0.30383	0.999892
Ifih1	41.6052	0.125456	0.200318	0.391366	0.531582	0.999892
Gca	3.73488	-0.34646	0.552478	0.397606	0.528328	0.999892
Fign	6.04239	0.501567	0.599894	0.705412	0.400971	0.999892
Grb14	1.55281	1.02516	1.18408	0.662255	0.415765	0.999892
Cobll1	103.159	-0.174006	0.292172	0.356375	0.550526	0.999892
Slc38a11	0.597747	0.522013	1.47314	0.138308	0.709969	0.999892
Scn3a	10.8485	0.333901	0.499795	0.42039	0.516742	0.999892
Scn2a	2.24035	0.503158	1.00808	0.249762	0.617243	0.999892
Galnt3	1.47927	0.652641	1.70504	0.0709263	0.789993	0.999892
Ttc21b	4.1652	-0.0127608	0.689548	0.000336981	0.985354	0.999892
Scn7a	4.72074	0.0576162	1.00339	0.00282863	0.957585	0.999892
B3galt1	29.5529	0.290173	0.449163	0.38637	0.534214	0.999892
Stk39	31.8761	0.237684	0.308159	0.58596	0.443986	0.999892
Cers6	20.1856	0.686884	0.659808	0.963593	0.326283	0.999892
Nostrin	19.0418	0.27179	0.397134	0.468269	0.493785	0.999892
Spc25	0.516057	0.732773	1.91197	0.126039	0.722575	0.999892
Dhrs9	0.890746	2.04544	2.06149	0.717815	0.396862	0.999892
Bbs5	2.68179	0.778184	0.771021	1.00586	0.315897	0.999892
Fastkd1	4.53782	0.0067974	0.615884	0.000119442	0.99128	0.999892
Ppig	141.387	-0.122635	0.191484	0.408883	0.522537	0.999892
Ccdc173	0.909127	-0.91821	1.38324	0.433558	0.510248	0.999892
Phospho2	7.34376	0.135146	0.455518	0.0867362	0.768368	0.999892
Klhl23	4.43839	0.391816	0.607683	0.424709	0.514597	0.999892
Ssb	191.189	-0.0853944	0.16834	0.258372	0.611241	0.999892
Mettl5	9.85766	-0.0543205	0.459129	0.0139584	0.905952	0.999892
Gm13625	1.61453	0.233583	1.44958	0.0207673	0.885415	0.999892
Ubr3	99.1319	0.0579753	0.166637	0.120115	0.72891	0.999892
Erich2	0.716983	0.570277	1.24251	0.21322	0.644255	0.999892
Gorasp2	33.9044	-0.097466	0.214042	0.206451	0.649564	0.999892
Tlk1	62.2535	-0.245188	0.202082	1.44429	0.229446	0.999892
Mettl8	5.92346	0.895907	0.568273	2.42328	0.119544	0.999892
Dcaf17	7.43283	0.112124	0.421269	0.070973	0.789925	0.999892
Dync1i2	120.404	-0.00978046	0.266871	0.00133917	0.970808	0.999892
Slc25a12	20.8782	-0.0603791	0.272629	0.0482064	0.826214	0.999892
Hat1	28.2347	0.0645822	0.242213	0.0717263	0.78884	0.999892
Metap1d	11.4809	0.0222452	0.337818	0.00422567	0.94817	0.999892
Itga6	334.56	-0.0978042	0.205352	0.228769	0.632438	0.999892
Pdk1	11.3032	-0.174009	0.439818	0.158403	0.690631	0.999892
Rapgef4	145.332	0.10798	0.255755	0.179336	0.671945	0.999892
Rapgef4os1	4.78847	0.21187	0.55532	0.142059	0.706242	0.999892
Map3k20	69.0418	-0.0132236	0.304359	0.00183863	0.965798	0.999892
Cdca7	10.4326	-0.244931	0.397756	0.381151	0.536988	0.999892
Sp3	87.4237	-0.0127587	0.178015	0.00516225	0.942722	0.999892
Gm11084	1.28406	-0.50275	0.984799	0.25723	0.612029	0.999892
Sp3os	9.67426	0.702991	0.420845	2.73379	0.0982461	0.999892
Ola1	30.1649	-0.22298	0.252746	0.761852	0.382749	0.999892
Cir1	33.8693	0.306835	0.297857	1.05248	0.304936	0.999892
Scrn3	3.21669	0.7547	0.753332	0.99005	0.31973	0.999892
Gpr155	4.54511	0.224684	0.543107	0.177161	0.673824	0.999892
D230022J07Rik	0.644846	0.0224523	1.72171	0.000158241	0.989963	0.999892
Wipf1	114.217	0.0562546	0.18613	0.0913874	0.762421	0.999892
Gm13708	0.808706	-1.2149	1.82231	0.296316	0.586201	0.999892
Chn1	14.6272	0.34413	0.329546	1.08656	0.297235	0.999892
Atf2	73.0046	-0.210216	0.198323	1.11811	0.290326	0.999892
Atp5g3	110.45	-0.24264	0.171569	2.02194	0.155041	0.999892
Lnpk	15.4966	0.0333441	0.345962	0.00913265	0.923866	0.999892
Hoxd10	48.4767	0.138143	0.340887	0.16759	0.682263	0.999892
Gm14396	2.24565	0.264261	0.903008	0.0893403	0.765017	0.999892
Hoxd9	39.7546	0.508239	0.285158	3.14509	0.0761557	0.999892
Hoxd3os1	16.247	-0.677477	0.500859	1.73386	0.187919	0.999892
Hoxd8	47.5297	0.0273939	0.231124	0.0137741	0.906572	0.999892
Hoxd3	11.1911	0.0875002	0.329969	0.0709423	0.78997	0.999892
Hoxd4	14.1236	-0.328316	0.402773	0.666404	0.414308	0.999892
Haglr	0.875003	-0.72766	1.4753	0.254074	0.614221	0.999892
Mtx2	29.7498	-0.253104	0.243765	1.06313	0.302502	0.999892
Gm13652	2.34452	0.912014	0.701405	1.70391	0.191778	0.999892
2600014E21Rik	32.781	0.0724842	0.312058	0.0533174	0.817388	0.999892
Hnrnpa3	355.391	-0.1672	0.133797	1.57152	0.209986	0.999892
Nfe2l2	394.931	-0.214548	0.163864	1.72246	0.189377	0.999892
Agps	80.291	0.115618	0.160539	0.520163	0.470772	0.999892
Ttc30a1	0.772814	0.208621	1.51133	0.0179987	0.893277	0.999892
Pde11a	3.41538	0.849849	0.984988	0.652045	0.419382	0.999892
Rbm45	6.22713	0.190658	0.497634	0.143693	0.704637	0.999892
Osbpl6	10.1654	-0.489742	0.391994	1.58134	0.208568	0.999892
Prkra	12.5029	0.444314	0.368799	1.42183	0.233102	0.999892
Fkbp7	19.4014	0.139116	0.336344	0.173451	0.677062	0.999892
Plekha3	47.479	-0.0746857	0.247027	0.0907805	0.763187	0.999892
Ttn	1.02272	0.725525	1.21873	0.324703	0.568795	0.999892
Ccdc141	18.0827	0.648725	0.332913	3.81489	0.050799	0.999892
Sestd1	26.605	0.107225	0.322343	0.109479	0.740738	0.999892
Zfp385b	2.35378	-0.326887	1.38916	0.0349551	0.85169	0.999892
Cwc22	15.7793	-0.249578	0.362695	0.486101	0.485672	0.999892
Ube2e3	59.9863	0.184185	0.199269	0.856009	0.354858	0.999892
Itga4	2.92703	1.25822	1.35784	0.451024	0.501849	0.999892
Itprid2	143.375	-0.211887	0.317487	0.440064	0.507092	0.999892
Ppp1r1c	1.22048	0.363158	0.997385	0.131952	0.716416	0.999892
Pde1a	30.4279	0.426114	0.625999	0.440562	0.506851	0.999892
Dnajc10	34.6127	0.3267	0.214519	2.32108	0.127632	0.999892
Nckap1	195.513	-0.088545	0.200077	0.196837	0.657286	0.999892
Dusp19	3.03114	-0.0574343	0.633352	0.00837703	0.927075	0.999892
Nup35	12.4425	-0.214705	0.320275	0.452857	0.500981	0.999892
Zc3h15	103.034	-0.370816	0.193714	3.67823	0.0551274	0.999892
Itgav	69.7634	-0.0197594	0.449922	0.00192252	0.965027	0.999892
Gm13684	1.54679	0.346093	1.06615	0.106637	0.744006	0.999892
Fam171b	1.02776	-0.355935	1.64268	0.0386615	0.844121	0.999892
Calcrl	454.558	-0.370676	0.308159	1.42136	0.23318	0.999892
Tfpi	26.7789	-0.0241949	0.289329	0.00692253	0.933691	0.999892
Gm13710	0.885168	0.226725	1.06406	0.0453263	0.831405	0.999892
Ctnnd1	248.735	0.15983	0.16811	0.893763	0.34446	0.999892
Selenoh	20.0547	0.126255	0.314157	0.160542	0.688658	0.999892
Tmx2	13.5515	0.369427	0.337825	1.17961	0.277435	0.999892
Med19	19.5221	-0.0660297	0.261604	0.0633565	0.801267	0.999892
Zdhhc5	41.3221	-0.0152817	0.243948	0.00392937	0.950018	0.999892
Clp1	13.2195	-0.489359	0.342524	2.03017	0.154203	0.999892
Serping1	85.8664	-0.107078	0.293752	0.128729	0.719754	0.999892
Ube2l6	13.1911	-0.0581963	0.380994	0.0222963	0.881302	0.999892
Timm10	22.4102	-0.277207	0.392133	0.513433	0.473657	0.999892
Slc43a1	0.696285	-0.175405	1.56728	0.0104429	0.918606	0.999892
Rtn4rl2	0.446974	-1.40745	1.71459	0.69887	0.403164	0.999892
Slc43a3	102.216	-0.113145	0.211183	0.286245	0.592637	0.999892
Prg2	5.56328	1.85189	0.851996	4.27242	0.0387356	0.999892
Ssrp1	43.8111	0.127431	0.212861	0.360874	0.548021	0.999892
Tnks1bp1	44.245	-0.0296431	0.195138	0.0231784	0.878994	0.999892
Aplnr	73.6716	-0.0664531	0.559061	0.0136968	0.906834	0.999892
Gm13713	1.2063	-0.181046	0.981461	0.0338754	0.853972	0.999892
Gm13715	0.869592	-0.372824	1.21919	0.0898993	0.764305	0.999892
4833423E24Rik	1.60713	0.558335	1.21958	0.197231	0.656965	0.999892
Olfr1033	20.9444	1.909	1.10236	2.74774	0.0973921	0.999892
Ptprj	57.8571	0.191385	0.369069	0.260185	0.609993	0.999892
Nup160	19.1302	0.283518	0.255309	1.22953	0.267498	0.999892
Fnbp4	58.952	-0.276858	0.211769	1.71652	0.190142	0.999892
Mtch2	38.5468	-0.105004	0.200997	0.27428	0.600475	0.999892
C1qtnf4	0.558714	0.552151	1.55557	0.133611	0.714717	0.999892
Ndufs3	32.6886	0.108823	0.254596	0.181228	0.67032	0.999892
Kbtbd4	5.74799	-0.247484	0.483994	0.260249	0.609949	0.999892
Ptpmt1	10.5036	-0.37761	0.349277	1.16092	0.281275	0.999892
Celf1	135.449	-0.20241	0.220529	0.847596	0.357233	0.999892
Gm13778	0.706834	-1.63543	1.719	0.769539	0.38036	0.999892
Psmc3	69.6945	-0.173633	0.251732	0.471303	0.492388	0.999892
Slc39a13	10.0834	0.279131	0.463319	0.362558	0.547089	0.999892
Spi1	3.1586	0.141823	1.21847	0.0108675	0.916973	0.999892
Madd	11.7907	0.166162	0.330179	0.252252	0.615494	0.999892
Nr1h3	15.9372	0.156895	0.307262	0.261893	0.608823	0.999892
Acp2	10.2333	0.31371	0.37844	0.682187	0.408835	0.999892
Ddb2	5.24682	0.436686	0.513014	0.730874	0.3926	0.999892
Pacsin3	6.18882	0.577746	0.508485	1.31684	0.251161	0.999892
Arfgap2	12.8299	-0.00105772	0.316033	1.13575E-05	0.997311	0.999892
1110051M20Rik	9.64132	0.701108	0.459391	2.20395	0.137658	0.999892
Lrp4	4.15514	-0.413094	0.661559	0.36618	0.545094	0.999892
Ckap5	33.3773	-0.0351513	0.220176	0.0253905	0.873398	0.999892
Zfp408	5.52682	0.00165113	0.531861	9.74113E-06	0.99751	0.999892
Arhgap1	17.6743	-0.45233	0.30261	2.18669	0.139209	0.999892
Atg13	10.6182	0.0740917	0.414654	0.031777	0.858518	0.999892
Harbi1	2.52378	-0.683425	0.870899	0.607875	0.435589	0.999892
Ambra1	92.3969	-0.12901	0.312862	0.166513	0.68323	0.999892
Mdk	0.54267	-1.20139	2.06635	0.327129	0.567355	0.999892
Dgkz	46.5916	0.00615224	0.264018	0.000535269	0.981542	0.999892
Creb3l1	9.81537	-0.430081	0.447759	0.889828	0.345524	0.999892
Phf21a	108.598	0.140823	0.167756	0.702986	0.401782	0.999892
Large2	0.841506	0.867192	1.46088	0.285958	0.592822	0.999892
Pex16	4.19594	-0.34344	0.567879	0.371869	0.541987	0.999892
Mapk8ip1	1.94863	0.400836	0.79748	0.265171	0.60659	0.999892
Cry2	29.2933	-0.0209743	0.296996	0.00501604	0.943538	0.999892
Slc35c1	1.86761	-0.882053	0.954594	0.786339	0.375209	0.999892
Chst1	19.3145	-0.27082	0.321258	0.716789	0.397199	0.999892
Prdm11	4.22181	0.0746643	0.501647	0.022215	0.881517	0.999892
Trp53i11	61.218	-0.230904	0.404849	0.310019	0.577668	0.999892
Tspan18	22.9545	0.194468	0.429156	0.201715	0.65334	0.999892
Cd82	13.8958	-0.316817	0.316677	1.00862	0.315234	0.999892
Ext2	29.8306	0.557503	0.310247	3.20509	0.0734096	0.999892
Accs	1.58113	1.01755	0.909814	1.30964	0.252459	0.999892
Gm13889	258.854	0.114216	0.359682	0.101298	0.750277	0.999892
Alkbh3	10.4357	0.172154	0.359762	0.230553	0.631114	0.999892
Hsd17b12	48.6301	-0.0624155	0.274907	0.0509918	0.821346	0.999892
Ttc17	27.65	0.0654638	0.250841	0.0675982	0.794866	0.999892
2810002D19Rik	2.19477	0.297175	0.715819	0.173075	0.677393	0.999892
Api5	57.825	-0.124964	0.167283	0.554123	0.456638	0.999892
Lrrc4c	2.00872	-0.500849	1.07338	0.224902	0.63533	0.999892
Gm10801	0.762538	2.7146	1.95698	1.95623	0.161917	0.999892
Gm10800	1.1606	-0.436662	1.62179	0.0643083	0.799812	0.999892
B230118H07Rik	6.84785	0.0951905	0.558804	0.027655	0.867922	0.999892
Traf6	35.0884	0.0229475	0.234258	0.00951164	0.922307	0.999892
Prr5l	20.043	0.211088	0.416012	0.246096	0.619837	0.999892
Commd9	3.76002	0.24184	0.555993	0.193294	0.660189	0.999892
Ldlrad3	26.5334	-0.0935642	0.264913	0.121412	0.727508	0.999892
Gm13919	0.811472	0.683753	1.27441	0.257613	0.611765	0.999892
Trim44	52.2271	-0.104782	0.170953	0.377887	0.538736	0.999892
Fjx1	2.3	-1.62741	0.786263	4.51632	0.033573	0.999892
Pamr1	1.37408	-0.102461	1.57679	0.00240044	0.960924	0.999892
Pdhx	7.63968	0.141234	0.429461	0.106345	0.744344	0.999892
Apip	8.19017	0.221678	0.39057	0.323503	0.56951	0.999892
Cat	26.2974	-0.124891	0.288464	0.181218	0.670329	0.999892
Abtb2	40.6698	-0.0520403	0.428251	0.0145361	0.904035	0.999892
Nat10	8.6529	-0.384824	0.466354	0.683376	0.408427	0.999892
Caprin1	144.618	-0.0935775	0.210394	0.197901	0.656421	0.999892
Lmo2	112.233	-0.657885	0.270316	5.93006	0.0148848	0.999892
4931422A03Rik	2.30772	0.163159	0.938833	0.0285108	0.865913	0.999892
Fbxo3	26.5674	-0.0223252	0.252789	0.00761876	0.930445	0.999892
Cd59b	1.23368	0.62845	1.00505	0.393518	0.530456	0.999892
Cd59a	25.3841	-0.169816	0.293035	0.332991	0.563903	0.999892
D430041D05Rik	0.918542	-1.64283	1.58595	0.96726	0.325364	0.999892
Hipk3	105.216	-0.000235325	0.185621	1.6332E-06	0.99898	0.999892
Cstf3	72.744	0.0802434	0.316281	0.0649074	0.798901	0.999892
Tcp11l1	4.64714	0.427411	0.568299	0.569568	0.450431	0.999892
Depdc7	2.14628	0.579227	1.21999	0.196861	0.657267	0.999892
Qser1	37.0704	0.29727	0.203547	2.11722	0.145651	0.999892
Prrg4	3.63313	2.00575	1.47286	1.31501	0.25149	0.999892
Ccdc73	3.77018	0.0401786	0.738003	0.00288834	0.95714	0.999892
Eif3m	76.5375	-0.0400836	0.139327	0.0833502	0.772808	0.999892
Rcn1	14.523	-0.0333133	0.358039	0.00850265	0.926531	0.999892
Elp4	23.2446	0.396496	0.331917	1.38611	0.239064	0.999892
Immp1l	24.3692	0.0028451	0.265525	0.000113303	0.991507	0.999892
Dnajc24	10.6119	-0.240618	0.434741	0.282642	0.594975	0.999892
Mpped2	2.25252	0.0854297	0.944044	0.00824299	0.927659	0.999892
Arl14ep	8.69486	-0.0731648	0.462962	0.0243672	0.875954	0.999892
Mettl15	5.33958	0.0442458	0.603335	0.00532475	0.941829	0.999892
Kif18a	2.32581	-0.795628	0.712321	1.28589	0.256808	0.999892
Lin7c	34.7883	-0.197882	0.209582	0.898086	0.343295	0.999892
Lgr4	20.9054	0.364035	0.342837	1.12168	0.289557	0.999892
Ccdc34	16.5817	0.194755	0.405228	0.228416	0.632701	0.999892
Bbox1	1.75515	0.315009	1.22261	0.0506298	0.821971	0.999892
Muc15	1.1545	0.0656078	1.36133	0.00187677	0.965445	0.999892
Lpcat4	12.8301	0.184344	0.63093	0.0771051	0.78126	0.999892
Nop10	98.788	-0.178997	0.20888	0.73776	0.390379	0.999892
Slc12a6	46.6739	-0.0519382	0.194369	0.0706304	0.790421	0.999892
Emc4	22.382	-0.134545	0.31465	0.184017	0.667944	0.999892
Katnbl1	43.6621	0.0546303	0.297934	0.0333235	0.855153	0.999892
Emc7	68.043	-0.0159093	0.187851	0.00725592	0.932117	0.999892
Aven	17.4689	0.109745	0.290563	0.138521	0.709756	0.999892
Ryr3	3.27974	0.399266	0.949717	0.168477	0.681469	0.999892
Fmn1	8.96724	1.33671	0.63089	4.51265	0.033645	0.999892
Grem1	4.31246	-0.259341	0.661727	0.155348	0.693476	0.999892
Arhgap11a	1.62767	0.960387	0.964658	1.00954	0.315014	0.999892
Aqr	31.1421	-0.269758	0.251258	1.16475	0.280482	0.999892
Zfp770	3.17839	-0.0500871	0.653858	0.00588848	0.938833	0.999892
Dph6	22.7363	-0.199826	0.270577	0.534849	0.464575	0.999892
BC052040	6.99199	0.440349	0.538778	0.613517	0.433467	0.999892
Meis2	29.6746	0.141724	0.444582	0.0957572	0.756982	0.999892
Spred1	171.546	-0.00205949	0.208731	9.71616E-05	0.992135	0.999892
Fam98b	31.6597	0.0060854	0.228305	0.000715175	0.978665	0.999892
Rasgrp1	2.42218	0.330549	0.882261	0.134367	0.713946	0.999892
Gm13986	2.71901	1.06032	1.01544	0.797765	0.371762	0.999892
Thbs1	125.353	0.502113	0.481189	1.05026	0.305448	0.999892
Gpr176	2.57535	0.972413	1.13498	0.739189	0.389921	0.999892
Eif2ak4	60.7228	0.156146	0.203551	0.579805	0.446389	0.999892
Srp14	72.5316	0.23999	0.195636	1.51369	0.218576	0.999892
Bmf	10.7111	0.128892	0.49208	0.0689903	0.792813	0.999892
Bub1b	1.71169	-0.472316	0.926766	0.272309	0.601787	0.999892
Pak6	0.653527	-0.758395	1.70437	0.146327	0.70207	0.999892
Inafm2	10.094	-0.50208	0.377407	1.78183	0.181925	0.999892
Ccdc9b	6.20303	0.362483	0.578319	0.381753	0.536667	0.999892
Knstrn	0.675763	-1.20289	1.3629	0.819072	0.365452	0.999892
Ivd	5.97396	0.00765388	0.612309	0.000152517	0.990147	0.999892
Bahd1	24.999	0.201643	0.244474	0.685956	0.407543	0.999892
Chst14	3.37842	-0.280306	0.799663	0.109928	0.740226	0.999892
Ccdc32	7.11089	0.115214	0.425294	0.073448	0.786381	0.999892
Rpusd2	0.440117	-0.107137	1.93124	0.00318225	0.955014	0.999892
Knl1	1.37686	0.538113	0.977105	0.297368	0.585537	0.999892
Rad51	0.908093	-1.03932	1.37874	0.563733	0.45276	0.999892
Rmdn3	11.446	0.149111	0.346021	0.185034	0.667083	0.999892
Dnajc17	6.66605	-0.200701	0.510018	0.149496	0.699018	0.999892
Zfyve19	3.1543	0.0235586	0.605967	0.00148824	0.969227	0.999892
Spint1	2.50953	0.966495	1.08216	0.655148	0.418278	0.999892
Rhov	3.42436	1.76762	1.28339	1.58134	0.208568	0.999892
Vps18	10.9367	0.160934	0.392609	0.164289	0.685238	0.999892
Gm14207	8.40495	0.251225	0.46369	0.289924	0.590269	0.999892
Dll4	92.707	0.038397	0.263921	0.0209733	0.884852	0.999892
Chac1	3.98371	-1.66637	0.964308	2.92901	0.0870006	0.999892
Ino80	65.4421	-0.123363	0.271057	0.208669	0.647813	0.999892
Exd1	0.815616	-0.785451	1.40694	0.29344	0.588024	0.999892
Chp1	61.9168	-0.193485	0.244907	0.629664	0.427479	0.999892
Oip5os1	90.718	0.13645	0.241742	0.317937	0.57285	0.999892
Nusap1	2.27668	-1.38713	0.874783	2.56311	0.109383	0.999892
Ndufaf1	3.07049	-0.192084	0.60515	0.102499	0.748851	0.999892
Rtf1	98.4308	-0.163836	0.147412	1.24342	0.264814	0.999892
Rpap1	3.35349	0.325858	0.589624	0.299242	0.584358	0.999892
Mga	80.1734	-0.00868226	0.148126	0.00345192	0.953149	0.999892
Mapkbp1	23.0454	-0.210349	0.412954	0.261212	0.609289	0.999892
Jmjd7	0.790734	-1.07923	1.14679	0.922573	0.3368	0.999892
Pla2g4b	0.595259	-0.766951	1.63406	0.181756	0.669869	0.999892
Sptbn5	1.95214	-0.548482	0.909286	0.370115	0.542942	0.999892
Ehd4	333.27	0.144399	0.231756	0.381701	0.536694	0.999892
Pla2g4f	0.706592	0.850031	1.54172	0.20557	0.650262	0.999892
Vps39	10.2606	0.134783	0.410936	0.102332	0.749049	0.999892
Tmem87a	50.3647	-0.250642	0.225365	1.21463	0.270418	0.999892
Ganc	9.7099	0.328992	0.415798	0.620453	0.430879	0.999892
Zfp106	57.4308	-0.00062937	0.197493	1.01002E-05	0.997464	0.999892
Snap23	76.6746	-0.102659	0.257593	0.159922	0.689228	0.999892
Lrrc57	8.64168	0.161252	0.406008	0.158507	0.690535	0.999892
Haus2	14.0936	-0.556154	0.33386	2.74885	0.0973246	0.999892
Stard9	52.7468	0.0837638	0.18967	0.195366	0.658488	0.999892
Cdan1	4.73014	0.186946	0.524489	0.127364	0.721181	0.999892
Ttbk2	14.192	-0.139217	0.337335	0.173341	0.67716	0.999892
Ubr1	72.4104	-0.0951951	0.166124	0.329958	0.565684	0.999892
Tmem62	4.55166	0.113795	0.643975	0.0301419	0.862169	0.999892
Ccndbp1	13.6111	0.248967	0.299603	0.687557	0.406997	0.999892
Lcmt2	6.01671	0.0109269	0.598881	0.000322479	0.985673	0.999892
Adal	3.59117	0.464222	0.640035	0.517282	0.472003	0.999892
Zscan29	6.86289	0.23511	0.454695	0.267763	0.604836	0.999892
Tubgcp4	12.104	0.281232	0.378817	0.547264	0.459438	0.999892
Trp53bp1	24.4348	-0.138119	0.271204	0.260011	0.610113	0.999892
Map1a	4.98193	-0.155339	0.54338	0.0837182	0.772321	0.999892
Ppip5k1	6.54261	0.0585383	0.449095	0.0167623	0.896986	0.999892
Ckmt1	2.10681	0.560107	1.09164	0.235663	0.627356	0.999892
Catsper2	3.21201	-0.694626	0.792493	0.711542	0.398933	0.999892
Pdia3	194.047	-0.169168	0.172298	0.965297	0.325856	0.999892
Serf2	321.54	-0.0894668	0.133539	0.446471	0.504016	0.999892
Hypk	34.9308	-0.00572585	0.230695	0.000608696	0.980317	0.999892
Mfap1b	28.7803	-0.122953	0.22941	0.286854	0.592243	0.999892
Mfap1a	20.8523	-0.168795	0.242727	0.48675	0.485381	0.999892
Wdr76	5.93025	-0.185335	0.471269	0.149899	0.698632	0.999892
Frmd5	1.07192	0.947645	1.34612	0.501593	0.478801	0.999892
Casc4	7.34068	0.480235	0.508721	0.883274	0.347307	0.999892
Ctdspl2	52.7234	0.0111584	0.209748	0.00285986	0.957351	0.999892
Eif3j1	161.511	-0.586699	0.310897	3.56964	0.0588452	0.999892
Spg11	10.1443	0.235963	0.362697	0.42773	0.513105	0.999892
Patl2	4.41068	-0.0701221	0.675566	0.0100926	0.919978	0.999892
B2m	1728.45	-0.0689997	0.186748	0.136013	0.712278	0.999892
Trim69	15.4656	-0.0466786	0.349296	0.0177372	0.89405	0.999892
Terb2	0.795071	-0.780444	1.55014	0.218319	0.640324	0.999892
Sord	27.7657	0.127324	0.221057	0.330853	0.565157	0.999892
Duox2	0.58146	-1.41272	1.67541	0.617307	0.43205	0.999892
Shf	10.066	-0.543242	0.441016	1.51977	0.217654	0.999892
Slc28a2	37.7204	0.017057	0.521035	0.000948046	0.975437	0.999892
Gatm	4.27579	-0.973688	0.892397	1.01618	0.313428	0.999892
AA467197	9.81189	-0.988159	0.960539	0.740058	0.389642	0.999892
Slc30a4	69.1694	-0.184488	0.213308	0.755306	0.384801	0.999892
4930417H01Rik	0.904092	-0.732416	1.44281	0.215812	0.642249	0.999892
Bloc1s6	7.77116	0.171659	0.47358	0.128379	0.720119	0.999892
Sqor	15.3055	0.0820904	0.341864	0.0582225	0.809328	0.999892
Sema6d	119.307	0.0387294	0.254086	0.0235068	0.878146	0.999892
Myef2	37.8293	0.0833765	0.260174	0.101689	0.749813	0.999892
Dut	11.4846	0.0385638	0.407755	0.00872609	0.925575	0.999892
Fbn1	61.0762	0.15358	0.292493	0.268007	0.604672	0.999892
Cep152	5.34978	-0.00824671	0.525168	0.000241027	0.987613	0.999892
Shc4	1.48832	-0.207188	1.07797	0.0372597	0.846937	0.999892
Eid1	90.6211	0.197831	0.160265	1.52316	0.217142	0.999892
Secisbp2l	55.1134	-0.0143893	0.165917	0.00750912	0.930946	0.999892
Cops2	60.7976	0.101202	0.186766	0.291723	0.589119	0.999892
Galk2	8.91841	-0.129138	0.424028	0.0898636	0.764351	0.999892
Fgf7	2.42428	1.05864	1.52175	0.313232	0.575704	0.999892
Dtwd1	2.66835	0.173094	0.711443	0.0589881	0.808102	0.999892
Atp8b4	1.10282	-0.0880207	1.85421	0.00180382	0.966123	0.999892
Hdc	28.2963	-0.398574	0.518714	0.584288	0.444636	0.999892
Gabpb1	79.5719	-0.18785	0.287201	0.426062	0.513927	0.999892
Gm27003	7.31204	0.0110676	0.434202	0.000652122	0.979627	0.999892
Usp8	32.6501	0.0389522	0.225533	0.0299803	0.862535	0.999892
Usp50	13.4714	0.00881957	0.408522	0.000449114	0.983092	0.999892
Trpm7	128.528	-0.0799771	0.176784	0.205438	0.650366	0.999892
Sppl2a	136.876	-0.0727299	0.157401	0.21381	0.643797	0.999892
Ap4e1	10.4034	0.482952	0.389821	1.53312	0.215644	0.999892
Blvra	16.9128	0.33706	0.385024	0.736884	0.390661	0.999892
Ncaph	3.45254	-0.0939004	0.755803	0.0158842	0.899706	0.999892
Itpripl1	38.0232	-0.147779	0.225243	0.436468	0.508832	0.999892
1810024B03Rik	3.04166	-0.588607	0.790948	0.53567	0.464233	0.999892
Snrnp200	30.4115	0.0995346	0.281662	0.126893	0.721676	0.999892
Ciao1	14.9294	0.168168	0.330159	0.258719	0.611002	0.999892
Tmem127	21.964	-0.369384	0.293656	1.53651	0.215139	0.999892
Stard7	13.9354	0.334758	0.334908	1.01227	0.314359	0.999892
Dusp2	47.8809	-0.063467	0.305206	0.0438047	0.834217	0.999892
Astl	1.48749	-0.851791	1.01429	0.704233	0.401365	0.999892
Adra2b	0.448818	-0.121131	1.66038	0.00527209	0.942117	0.999892
Fahd2a	1.40247	0.447957	0.929154	0.230596	0.631082	0.999892
Prom2	2.41683	0.137503	1.13781	0.012345	0.911531	0.999892
Mrps5	17.9973	-0.0887343	0.31159	0.079063	0.778571	0.999892
Mal	19.089	0.138432	0.373343	0.137618	0.71066	0.999892
Mall	56.6517	-0.177176	0.26536	0.438652	0.507774	0.999892
Nphp1	2.75751	0.0326881	0.757533	0.00191464	0.965098	0.999892
Mtln	27.8566	0.0944778	0.31923	0.0873759	0.76754	0.999892
Acoxl	0.93821	2.07238	2.56944	0.184952	0.667152	0.999892
Bcl2l11	45.2189	-0.322054	0.210637	2.35346	0.125005	0.999892
Morrbid	59.0292	-0.0904823	0.34131	0.0691385	0.792595	0.999892
Anapc1	30.7959	0.330497	0.234235	2.01042	0.156223	0.999892
Mertk	179.067	0.123682	0.171065	0.527406	0.4677	0.999892
Tmem87b	40.8727	0.147225	0.188638	0.612219	0.433953	0.999892
Zc3h8	5.3577	0.902237	0.504188	3.18049	0.0745223	0.999892
Gm10762	1.79705	-0.170365	0.986186	0.0305252	0.861304	0.999892
Zc3h6	11.1898	-0.589639	0.363741	2.63638	0.104441	0.999892
Ttl	10.8495	-0.0260246	0.35843	0.00515708	0.942751	0.999892
Polr1b	8.34222	-0.867782	0.462837	3.52477	0.0604584	0.999892
Chchd5	9.95725	-0.0301357	0.412544	0.00541582	0.941335	0.999892
Slc20a1	75.7127	0.17319	0.171108	1.03391	0.309243	0.999892
Ckap2l	0.639611	0.109435	1.37618	0.0065636	0.935429	0.999892
Il1b	12.4188	1.45436	1.39615	0.903823	0.341759	0.999892
Sirpa	13.2574	0.424722	0.597691	0.452736	0.501039	0.999892
Stk35	16.46	-0.508277	0.346867	2.09109	0.14816	0.999892
Tgm3	1.38858	0.49907	1.19222	0.143647	0.704682	0.999892
Snrpb	136.876	-0.192574	0.169066	1.30199	0.253849	0.999892
Nop56	65.9012	-0.345114	0.232643	2.21282	0.136869	0.999892
Idh3b	29.2616	-0.172922	0.25616	0.454285	0.500307	0.999892
Ebf4	0.879476	1.18005	1.14201	1.15298	0.282926	0.999892
Cpxm1	1.45993	-0.544464	1.57158	0.0995415	0.752381	0.999892
Pced1a	3.30216	0.328116	0.640437	0.262849	0.60817	0.999892
Vps16	16.0855	0.0657795	0.310855	0.0440948	0.833677	0.999892
Ptpra	91.0264	0.0405496	0.158425	0.0644439	0.799605	0.999892
4930473A02Rik	1.13306	0.11059	1.17721	0.00838487	0.927041	0.999892
Mrps26	13.0606	0.58922	0.457051	1.66078	0.197498	0.999892
Ubox5	2.37683	0.864873	0.731589	1.35085	0.24513	0.999892
Fastkd5	1.40276	0.424958	0.898178	0.230857	0.630889	0.999892
Lzts3	4.07207	0.716604	0.667066	1.1134	0.291345	0.999892
Ddrgk1	54.5708	-0.237571	0.256846	0.849055	0.35682	0.999892
Itpa	16.0532	0.414701	0.354703	1.34982	0.245309	0.999892
Slc4a11	3.37411	0.98589	0.834279	1.33383	0.248125	0.999892
4930402H24Rik	55.0341	0.484286	0.26625	3.27339	0.0704122	0.999892
A730017L22Rik	0.705556	-0.936827	1.46881	0.419142	0.517365	0.999892
Atrn	35.7872	-0.10526	0.185212	0.323402	0.56957	0.999892
Adam33	2.26918	0.56665	1.0916	0.226854	0.633867	0.999892
Hspa12b	41.0434	0.257463	0.341449	0.565408	0.452089	0.999892
1700037H04Rik	8.72327	0.381342	0.628991	0.350185	0.554008	0.999892
Spef1	14.148	0.0145756	0.366299	0.00156454	0.968448	0.999892
Cenpb	57.7238	0.0958568	0.279593	0.115087	0.734425	0.999892
Cdc25b	6.23816	0.0592851	0.451951	0.0172358	0.89555	0.999892
Ap5s1	4.71187	0.200695	0.537151	0.14268	0.705631	0.999892
Mavs	8.11878	0.111593	0.465407	0.0557469	0.813349	0.999892
Pank2	36.0015	0.375238	0.209899	3.25557	0.0711813	0.999892
Rnf24	25.4242	-0.0981077	0.307394	0.102001	0.749441	0.999892
Smox	20.1101	0.222254	0.361706	0.361626	0.547605	0.999892
Prnp	160.742	-0.0799772	0.202587	0.156447	0.692449	0.999892
Prnd	7.71729	0.38422	0.632523	0.330849	0.56516	0.999892
Rassf2	25.1696	0.456895	0.311247	2.18225	0.13961	0.999892
Slc23a2	67.1924	0.141227	0.235778	0.358647	0.549258	0.999892
Gm14051	0.348853	1.40774	2.37411	0.330702	0.565246	0.999892
Tmem230	10.1846	0.371918	0.426992	0.752508	0.385683	0.999892
Pcna	167.55	-0.149706	0.205256	0.537709	0.463384	0.999892
AV099323	1.73621	-1.28492	0.952214	1.90515	0.167503	0.999892
Cds2	158.39	0.0346984	0.157517	0.0487894	0.825183	0.999892
Gpcpd1	189.911	0.0603855	0.322547	0.0335688	0.854627	0.999892
AU019990	1.60645	-0.342681	0.90122	0.148516	0.699957	0.999892
Shld1	4.5989	0.373877	0.51708	0.507866	0.476064	0.999892
Trmt6	9.65046	-0.163923	0.426962	0.149752	0.698773	0.999892
Mcm8	0.757328	-0.910706	1.27826	0.505726	0.476995	0.999892
Crls1	10.4554	-0.018766	0.3685	0.00261036	0.959252	0.999892
Fermt1	0.558705	1.03721	2.21346	0.19716	0.657023	0.999892
Bmp2	44.324	0.0988191	0.328808	0.0920547	0.761581	0.999892
Tmx4	23.4515	0.15954	0.235241	0.464917	0.495335	0.999892
Plcb1	768.147	0.0649215	0.161642	0.161281	0.68798	0.999892
4930545L23Rik	2.07515	0.86012	0.895782	0.878606	0.348584	0.999892
9630028H03Rik	8.40331	-0.110272	0.591263	0.0326049	0.856706	0.999892
Plcb4	378.085	0.0465321	0.181991	0.0653498	0.798232	0.999892
Gm14211	5.19884	-0.548237	0.730489	0.549087	0.458691	0.999892
Mkks	2.26588	0.288067	0.812354	0.126172	0.722434	0.999892
Slx4ip	10.6078	0.420219	0.347369	1.43763	0.230523	0.999892
Jag1	87.7428	-0.0258643	0.230226	0.0127046	0.910257	0.999892
Btbd3	92.1718	0.520849	0.162582	10.2626	0.00135755	0.999892
Gm14066	1.26509	0.181054	1.64939	0.00878046	0.925344	0.999892
Sptlc3	6.12232	2.16959	2.26485	0.586631	0.443725	0.999892
Ism1	3.7804	-0.984244	0.889906	1.18938	0.275454	0.999892
Tasp1	10.0623	-0.160384	0.39308	0.165908	0.683775	0.999892
Esf1	63.7977	-0.401671	0.236903	2.88629	0.0893362	0.999892
Ndufaf5	5.06553	0.403271	0.566395	0.506013	0.47687	0.999892
Macrod2	19.2179	0.286863	0.326598	0.776356	0.378258	0.999892
Flrt3	9.30119	0.672576	1.09372	0.237879	0.625742	0.999892
Kif16b	21.3037	0.076497	0.26879	0.0812715	0.775582	0.999892
Snrpb2	47.5297	-0.273255	0.267093	1.0328	0.309502	0.999892
Pcsk2	1.73543	0.535221	1.27543	0.154377	0.694387	0.999892
Dstn	320.979	-0.10608	0.132183	0.640003	0.42371	0.999892
Rrbp1	325.008	-0.0957304	0.159791	0.359057	0.54903	0.999892
Snx5	41.862	-0.149267	0.315428	0.221742	0.637716	0.999892
Mgme1	3.6131	-0.503022	0.614138	0.66105	0.41619	0.999892
Kat14	7.6464	0.0992741	0.42228	0.0557634	0.813322	0.999892
Polr3f	8.84651	-0.0041995	0.401664	0.000108985	0.991671	0.999892
Rbbp9	11.4702	0.463317	0.472797	0.938473	0.332671	0.999892
Sec23b	30.2564	-0.14545	0.208466	0.484944	0.486191	0.999892
Smim26	16.8846	0.120564	0.370425	0.105364	0.745486	0.999892
Dtd1	23.8091	0.0713229	0.243265	0.0858874	0.769472	0.999892
Slc24a3	20.0698	0.329874	0.475157	0.463958	0.49578	0.999892
Rin2	59.5295	0.121425	0.209168	0.335677	0.562335	0.999892
Naa20	45.7941	-0.118586	0.238508	0.247762	0.618656	0.999892
Crnkl1	24.4651	-0.281379	0.311156	0.810179	0.368067	0.999892
Ralgapa2	132.838	-0.653432	0.37728	2.92875	0.0870146	0.999892
Kiz	21.8833	0.455524	0.537928	0.709636	0.399565	0.999892
Xrn2	90.0115	-0.220517	0.213515	1.07441	0.299952	0.999892
Thbd	286.686	0.188941	0.167145	1.27083	0.259611	0.999892
Cd93	446.02	-0.0948181	0.176275	0.291207	0.589448	0.999892
Nxt1	20.6492	0.0493757	0.303214	0.0267156	0.870165	0.999892
Gzf1	13.7392	-0.0926355	0.338353	0.0768167	0.781659	0.999892
Napb	2.06182	-0.401766	0.743388	0.277537	0.59832	0.999892
Cstdc2	1.3242	-1.86921	1.25091	1.93469	0.164246	0.999892
Cst3	1531.51	0.0611821	0.143159	0.182097	0.669577	0.999892
Zfp120	3.71416	-0.446893	0.616178	0.528566	0.46721	0.999892
Zfp937	0.907432	1.20886	1.74889	0.431823	0.511096	0.999892
3300002I08Rik	4.37023	-0.0355314	0.6158	0.00331741	0.95407	0.999892
Gm10130	4.00055	0.43616	0.807185	0.258547	0.61112	0.999892
Zfp442	0.63081	-0.0154079	1.44108	0.000110189	0.991625	0.999892
Apmap	11.8428	0.370254	0.395323	0.893384	0.344562	0.999892
Acss1	26.3293	0.5721	0.305676	3.54381	0.059768	0.999892
Entpd6	4.7333	0.397163	0.509705	0.584126	0.4447	0.999892
Pygb	13.2972	0.211702	0.391057	0.287993	0.591509	0.999892
Abhd12	13.6833	-0.179157	0.345072	0.267844	0.604782	0.999892
Gins1	0.833019	-0.878159	1.21496	0.564525	0.452443	0.999892
Ninl	1.13204	0.250883	1.28369	0.0385284	0.844386	0.999892
Nanp	1.28806	-0.703509	0.986229	0.500715	0.479186	0.999892
Nsfl1c	32.9113	-0.13621	0.250696	0.295517	0.586707	0.999892
Gm14167	3.16368	-0.0278647	0.701694	0.00158233	0.96827	0.999892
Fkbp1a	289.284	-0.319044	0.129067	6.12924	0.0132964	0.999892
Sdcbp2	7.0455	-0.731288	0.451876	2.58547	0.107849	0.999892
Psmf1	9.58777	-0.252234	0.383924	0.43005	0.511964	0.999892
Fam110a	3.94277	0.364287	0.769464	0.208026	0.648319	0.999892
Slc52a3	9.81979	0.447127	0.393213	1.27639	0.258571	0.999892
Srxn1	31.6576	-0.838193	0.432078	3.70725	0.0541765	0.999892
Tcf15	51.9063	-0.384415	0.436931	0.784088	0.375894	0.999892
Csnk2a1	100.067	0.0669198	0.165116	0.163635	0.685832	0.999892
Tbc1d20	29.1795	0.0713812	0.220326	0.105996	0.744749	0.999892
Rbck1	33.2669	0.148174	0.313609	0.216422	0.64178	0.999892
Trib3	6.56357	-0.162048	0.408213	0.156039	0.692829	0.999892
Gm14164	7.9587	0.678474	0.537752	1.61269	0.204114	0.999892
Sox12	2.11839	-0.0101483	0.793649	0.000166744	0.989697	0.999892
Zcchc3	3.72085	0.438983	0.664363	0.435583	0.509262	0.999892
Rem1	7.90587	0.18032	0.498348	0.133736	0.71459	0.999892
H13	63.7324	0.0408618	0.163652	0.0625241	0.80255	0.999892
Mcts2	3.81985	0.367175	0.623874	0.343883	0.557596	0.999892
Id1	110.086	0.187382	0.433355	0.181711	0.669907	0.999892
Cox4i2	22.1625	0.664148	0.484304	1.78088	0.182041	0.999892
Bcl2l1	55.4144	0.171875	0.223574	0.588575	0.442971	0.999892
Tpx2	2.77866	0.192625	0.744945	0.0653179	0.79828	0.999892
Foxs1	7.5239	-0.0153792	0.693242	0.000507384	0.982029	0.999892
Pdrg1	16.4588	0.326241	0.359868	0.826336	0.363334	0.999892
Ccm2l	44.4649	-0.0568818	0.295726	0.0374189	0.846615	0.999892
Tm9sf4	34.8988	0.035871	0.239653	0.0226096	0.880477	0.999892
Tspyl3	0.49991	-2.28972	1.82742	1.64414	0.199759	0.999892
Plagl2	6.20369	-0.0576387	0.541865	0.0111318	0.915973	0.999892
Pofut1	10.1589	0.124424	0.370106	0.11308	0.736665	0.999892
Kif3b	6.68397	-0.0564151	0.473115	0.0140725	0.90557	0.999892
2500004C02Rik	1.01979	0.459743	1.03636	0.190633	0.66239	0.999892
Asxl1	90.8925	-0.0437382	0.255503	0.0294632	0.863714	0.999892
Nol4l	19.3533	-0.00749534	0.268296	0.000777862	0.97775	0.999892
Commd7	13.6368	-0.0076855	0.411357	0.000346981	0.985138	0.999892
Dnmt3b	6.91884	-0.0218743	0.433877	0.00253865	0.959816	0.999892
Mapre1	152.882	-0.127865	0.140597	0.832164	0.361648	0.999892
Efcab8	1.75597	1.15497	0.995468	1.37027	0.241766	0.999892
Bpifb5	0.377626	0.772917	1.73041	0.209138	0.647444	0.999892
Cdk5rap1	2.06407	0.46035	0.828022	0.323261	0.569654	0.999892
Snta1	7.52677	-0.00227221	0.511085	1.95332E-05	0.996474	0.999892
Cbfa2t2	20.7512	0.402319	0.311671	1.64515	0.19962	0.999892
E2f1	3.23152	0.816954	0.67551	1.48176	0.2235	0.999892
Pxmp4	13.6877	0.33405	0.43902	0.579406	0.446545	0.999892
Zfp341	5.90986	-0.374822	0.547605	0.467012	0.494365	0.999892
Chmp4b	182.181	-0.16066	0.16994	0.901188	0.342463	0.999892
Raly	106.109	-0.209927	0.205881	1.04735	0.306118	0.999892
a	6.86794	-0.0824974	0.629526	0.0168178	0.896817	0.999892
Eif2s2	466.836	-0.254741	0.169573	2.26441	0.132377	0.999892
Ahcy	1.06792	1.33372	1.13677	1.38742	0.238841	0.999892
Itch	59.542	0.037102	0.210048	0.0308445	0.860588	0.999892
Dynlrb1	61.9289	0.126183	0.251957	0.252218	0.615517	0.999892
Map1lc3a	69.4353	0.0465124	0.266418	0.0295163	0.863592	0.999892
Pigu	11.7464	-0.451241	0.456473	0.909834	0.340158	0.999892
Trp53inp2	16.4009	-0.0840154	0.360313	0.0560276	0.812888	0.999892
Ncoa6	53.2137	-0.0370049	0.196493	0.0351581	0.851265	0.999892
Ggt7	0.864057	0.540452	1.27857	0.168016	0.681881	0.999892
Acss2	11.4314	-0.0731899	0.46716	0.02438	0.875922	0.999892
Gss	5.22933	0.648808	0.53203	1.46465	0.226192	0.999892
Trpc4ap	48.4595	-0.0198264	0.189942	0.0109466	0.916673	0.999892
Edem2	11.3969	0.0211544	0.401946	0.00272963	0.958333	0.999892
Procr	282.414	-0.454881	0.434692	1.09126	0.296191	0.999892
BC029722	11.4232	0.120384	0.387744	0.0960593	0.756611	0.999892
Eif6	91.4899	-0.538095	0.207766	6.78445	0.00919553	0.999892
Fam83c	0.580086	2.36271	1.72241	1.90162	0.167897	0.999892
Uqcc1	14.0258	-0.470645	0.36086	1.6682	0.196499	0.999892
Cep250	17.8357	0.470731	0.377119	1.52778	0.216447	0.999892
6430550D23Rik	0.565414	0.048336	1.40278	0.00123527	0.971963	0.999892
Ergic3	36.6698	-0.177169	0.230685	0.586887	0.443625	0.999892
Spag4	0.853788	-0.7665	1.27855	0.355284	0.551137	0.999892
Cpne1	69.4096	-0.0214708	0.146834	0.021298	0.88397	0.999892
Nfs1	12.4461	-0.571067	0.32253	3.07423	0.0795424	0.999892
Romo1	86.342	-0.148632	0.23796	0.393175	0.530635	0.999892
Rbm39	540.997	-0.0204686	0.125434	0.0268617	0.869813	0.999892
Phf20	70.2568	0.110961	0.15002	0.545615	0.460115	0.999892
Scand1	48.7694	0.288833	0.316136	0.80554	0.369442	0.999892
Cnbd2	8.73414	0.285982	0.424174	0.457019	0.49902	0.999892
2900097C17Rik	67.1731	-0.0237191	0.219243	0.0118588	0.913283	0.999892
Epb41l1	12.8607	0.443411	0.370092	1.42101	0.233238	0.999892
Aar2	11.7395	-0.0561124	0.370931	0.0229794	0.879511	0.999892
Gm14168	0.741749	-1.29145	1.42379	0.865145	0.352303	0.999892
Dlgap4	91.1011	0.104437	0.199228	0.27655	0.598972	0.999892
4930405A21Rik	0.907114	-1.34138	1.18127	1.37827	0.240395	0.999892
Myl9	29.4147	-0.281946	0.438499	0.383975	0.535483	0.999892
Tgif2	13.132	-0.114119	0.354068	0.103065	0.748182	0.999892
5430405H02Rik	7.13427	-0.163431	0.427723	0.143231	0.70509	0.999892
Rab5if	29.1995	-0.153234	0.223773	0.470439	0.492785	0.999892
Ndrg3	33.9899	0.275824	0.298525	0.843132	0.358503	0.999892
Dsn1	3.77552	1.10821	0.899901	1.50652	0.219671	0.999892
Soga1	55.4634	0.181879	0.241556	0.574783	0.448364	0.999892
Samhd1	96.9169	0.450461	0.207821	4.75189	0.0292661	0.999892
Rbl1	10.5492	0.376712	0.467347	0.641456	0.423184	0.999892
Rpn2	71.1554	0.111851	0.165636	0.452796	0.50101	0.999892
Manbal	7.89726	-0.22395	0.40159	0.311798	0.576579	0.999892
Src	2.5489	0.271872	0.749188	0.127312	0.721236	0.999892
Gm14286	0.790158	-1.30395	1.20412	1.22052	0.269258	0.999892
Blcap	15.1872	-0.0890819	0.353061	0.0630791	0.801694	0.999892
Nnat	1.86026	-0.81294	0.918704	0.768545	0.380668	0.999892
Ctnnbl1	20.6284	-0.152845	0.278682	0.301473	0.582961	0.999892
Tti1	3.55043	-0.258176	0.650348	0.15328	0.695421	0.999892
Rprd1b	28.9287	-0.0705744	0.228709	0.0956007	0.757174	0.999892
2010009K17Rik	0.52611	0.903727	1.78453	0.253971	0.614293	0.999892
Tgm2	328.065	-0.100454	0.192738	0.273414	0.601051	0.999892
Lbp	51.9428	-0.171748	0.591658	0.0837076	0.772335	0.999892
Snhg17	8.33857	-0.298324	0.463495	0.422601	0.515642	0.999892
Ralgapb	30.0168	-0.0941952	0.300922	0.0976105	0.754716	0.999892
Adig	1.99777	-1.96037	1.16283	2.44325	0.118032	0.999892
Actr5	5.0314	-0.0647201	0.581719	0.0123558	0.911492	0.999892
Ppp1r16b	89.9762	0.219305	0.174402	1.58706	0.207747	0.999892
Fam83d	3.42934	-0.296181	0.682104	0.187136	0.665311	0.999892
Dhx35	5.14934	-0.381391	0.560729	0.467329	0.494219	0.999892
Mafb	36.3099	0.477047	0.40459	1.36555	0.242578	0.999892
Gm14221	29.7749	-0.0962737	0.371817	0.0666598	0.796264	0.999892
Top1	589.702	-0.21102	0.238186	0.7875	0.374857	0.999892
Plcg1	50.3337	0.230463	0.298262	0.590894	0.442074	0.999892
Zhx3	84.0057	0.285217	0.175426	2.61754	0.105688	0.999892
Gm16751	1.16314	-0.00308764	1.25985	5.62157E-06	0.998108	0.999892
Lpin3	8.78974	0.885438	0.392057	5.07803	0.0242309	0.999892
Chd6	76.8112	0.0251985	0.158196	0.0253994	0.873376	0.999892
Srsf6	72.061	-0.0278265	0.242683	0.0131146	0.908826	0.999892
L3mbtl1	1.31332	0.977053	1.08051	0.842877	0.358575	0.999892
Ift52	8.20159	0.267198	0.398609	0.443165	0.505599	0.999892
Mybl2	1.10518	0.414155	1.25928	0.107306	0.743233	0.999892
Tox2	12.6071	-0.127973	0.440998	0.0840203	0.771921	0.999892
Jph2	7.52605	0.375328	0.501329	0.554816	0.456356	0.999892
Oser1	39.1955	-0.393303	0.255623	2.37651	0.123173	0.999892
2900093K20Rik	4.04207	-0.486281	0.580679	0.713126	0.398408	0.999892
Fitm2	5.21033	-0.0715311	0.633287	0.0127964	0.909934	0.999892
Ttpal	21.7313	-0.276235	0.285791	0.946076	0.33072	0.999892
Serinc3	504.736	0.0323857	0.16867	0.0364654	0.848558	0.999892
Pkig	98.3742	0.056634	0.220437	0.0670217	0.795724	0.999892
Gm16316	0.778715	-0.702843	1.29544	0.289537	0.590517	0.999892
Ada	6.56425	-0.551539	0.59145	0.860741	0.353531	0.999892
Ywhab	170.326	-0.0764957	0.116477	0.429269	0.512348	0.999892
Pabpc1l	2.71445	0.423744	0.685318	0.38628	0.534261	0.999892
Tomm34	24.215	0.0280967	0.222804	0.015897	0.899666	0.999892
Stk4	16.5948	0.576714	0.36509	2.33267	0.126685	0.999892
Slpi	0.901216	-0.377008	1.13846	0.112422	0.737403	0.999892
Sys1	28.6274	-0.0288513	0.219215	0.0172472	0.895515	0.999892
Dbndd2	15.2544	0.205546	0.347893	0.351748	0.553125	0.999892
Pigt	16.4256	0.474975	0.307852	2.34122	0.125991	0.999892
Wfdc2	2.27913	0.617843	0.778077	0.608644	0.435299	0.999892
Dnttip1	12.648	0.113273	0.397807	0.0830481	0.773208	0.999892
Gm11457	0.584998	-0.728069	1.68686	0.156842	0.692081	0.999892
Ube2c	2.06538	-0.845316	0.93745	0.752252	0.385764	0.999892
Tnnc2	0.764838	-0.0450128	1.83803	0.000590177	0.980618	0.999892
Snx21	7.50195	0.361143	0.479744	0.555133	0.456228	0.999892
Acot8	7.4525	0.0796518	0.495254	0.0255046	0.873116	0.999892
Zswim3	4.58234	0.350886	0.67405	0.268347	0.604442	0.999892
Zswim1	3.25158	-0.306419	0.578842	0.279851	0.596799	0.999892
Neurl2	2.80117	0.0224604	0.635081	0.00123434	0.971974	0.999892
Ctsa	26.9718	0.316669	0.241734	1.69002	0.193599	0.999892
Pltp	179.362	0.00638974	0.16316	0.00153016	0.968797	0.999892
Pcif1	32.7576	-0.125439	0.234059	0.286513	0.592464	0.999892
Zfp335	7.62982	-0.150972	0.455205	0.111626	0.738301	0.999892
Zfp335os	2.72749	-0.684941	0.633397	1.16952	0.2795	0.999892
Mmp9	1.4919	-1.28217	1.30375	0.88356	0.347229	0.999892
Slc12a5	5.13189	0.432867	0.663369	0.396674	0.528812	0.999892
Ncoa5	23.0959	-0.154342	0.277515	0.308096	0.578851	0.999892
Cd40	2.73641	-0.240628	0.817591	0.0903345	0.763752	0.999892
Slc35c2	2.60078	-0.802863	0.706384	1.32416	0.249847	0.999892
Elmo2	18.3865	0.39291	0.392172	0.93864	0.332628	0.999892
Zfp334	2.42478	-0.168121	0.917037	0.0337827	0.85417	0.999892
Slc13a3	0.71673	-0.464969	1.66319	0.0670312	0.795709	0.999892
Trp53rka	6.64207	-0.573472	0.418915	1.87562	0.170832	0.999892
Slc2a10	3.88206	-0.661433	0.599596	1.22217	0.268936	0.999892
Eya2	0.948323	0.885915	1.59534	0.30596	0.58017	0.999892
Zmynd8	29.1948	0.257699	0.244896	1.1138	0.291258	0.999892
Ncoa3	54.2017	0.102465	0.233735	0.191943	0.661305	0.999892
Sulf2	10.6525	-0.64309	0.534685	1.41305	0.234551	0.999892
Prex1	10.5949	0.346501	0.387827	0.775137	0.378632	0.999892
Trp53rkb	3.31707	0.623562	0.665114	0.883029	0.347373	0.999892
Arfgef2	19.2248	0.339396	0.279681	1.4945	0.221519	0.999892
Cse1l	36.9022	-0.111973	0.247991	0.204501	0.651112	0.999892
Stau1	57.0806	0.125468	0.207771	0.361177	0.547853	0.999892
Ddx27	24.1715	-0.358921	0.312607	1.33979	0.247071	0.999892
Znfx1	60.3732	-0.245408	0.168499	2.11206	0.146142	0.999892
Zfas1	114.888	-0.0711936	0.17748	0.161544	0.687739	0.999892
Kcnb1	24.8283	-0.323555	0.338073	0.915429	0.338678	0.999892
1110018N20Rik	1.29002	0.880047	1.01804	0.717677	0.396907	0.999892
Ptgis	1.42478	0.462181	1.62261	0.0803465	0.776828	0.999892
B4galt5	61.0663	-0.137416	0.380532	0.129832	0.718606	0.999892
Slc9a8	15.801	0.173508	0.299478	0.332823	0.564001	0.999892
Spata2	16.2186	-0.200207	0.299215	0.456601	0.499217	0.999892
Rnf114	39.8643	0.141094	0.205643	0.475912	0.49028	0.999892
Snai1	56.1542	0.149993	0.306223	0.239097	0.624859	0.999892
Gm11476	7.03965	0.069698	0.568097	0.0148711	0.902941	0.999892
Ube2v1	68.8984	-0.129118	0.219482	0.339077	0.560362	0.999892
Tmem189	48.2879	0.132036	0.231324	0.324885	0.568687	0.999892
Gm14320	1.52912	-0.252687	1.0949	0.0518806	0.819823	0.999892
Cebpb	265.219	-0.283342	0.292209	0.940568	0.332132	0.999892
A530013C23Rik	1.79855	0.103309	0.831704	0.0153734	0.901324	0.999892
1200007C13Rik	2.34121	-0.0703056	0.768963	0.00850118	0.926538	0.999892
Ptpn1	129.18	-0.191736	0.265149	0.522149	0.469927	0.999892
Ripor3	0.801634	-0.371244	1.98038	0.0274841	0.868328	0.999892
Pard6b	0.958782	0.362881	1.45518	0.0567586	0.811694	0.999892
Adnp	62.1138	-0.114155	0.15189	0.568392	0.450899	0.999892
Dpm1	61.5996	-0.118548	0.174851	0.465481	0.495074	0.999892
Mocs3	2.9612	-0.437945	0.787697	0.295361	0.586805	0.999892
Nfatc2	13.706	0.341893	0.338907	1.01284	0.314223	0.999892
Atp9a	27.5868	-0.21893	0.299467	0.533376	0.465191	0.999892
Zfp64	15.8446	-0.223387	0.321273	0.484284	0.486488	0.999892
Tshz2	789.08	-0.00312373	0.151109	0.000427292	0.983508	0.999892
Zfp217	31.6071	0.161689	0.217016	0.551837	0.457568	0.999892
Pfdn4	22.1945	-0.103729	0.351014	0.0887091	0.765825	0.999892
Dok5	4.1145	-0.659757	0.773716	0.696646	0.403913	0.999892
Fam210b	11.573	-0.213481	0.371725	0.335772	0.56228	0.999892
Aurka	0.744941	-0.0535077	1.27352	0.00188178	0.965399	0.999892
Cstf1	4.65264	-0.74829	0.550923	1.82751	0.176422	0.999892
Gm14455	0.819974	-0.756866	1.49681	0.255492	0.613234	0.999892
Rtf2	20.472	-0.0758826	0.287974	0.0685015	0.793531	0.999892
Tfap2c	1.92911	-0.498729	1.21623	0.13313	0.715209	0.999892
Bmp7	1.56061	0.958792	1.05797	0.746524	0.387579	0.999892
Rae1	16.6362	0.367717	0.329405	1.27194	0.259403	0.999892
Rbm38	11.1862	-0.047778	0.393743	0.0149616	0.902648	0.999892
Pck1	1.46503	-4.65036	2.08043	5.33035	0.0209572	0.999892
Zbp1	4.23164	0.225202	0.675732	0.109389	0.740841	0.999892
Pmepa1	45.6733	0.0895125	0.23779	0.142406	0.705901	0.999892
Rab22a	44.006	-0.0790101	0.185773	0.180301	0.671115	0.999892
Vapb	39.6939	-0.0916452	0.293639	0.0940247	0.759122	0.999892
Stx16	26.3756	0.144014	0.282247	0.256096	0.612815	0.999892
Npepl1	10.6735	0.593909	0.374859	2.52465	0.112079	0.999892
Gnas	879.179	0.11152	0.186069	0.357719	0.549776	0.999892
Gm20721	9.84436	0.908757	0.683421	1.63999	0.200326	0.999892
Nelfcd	3.95018	0.21816	0.750549	0.0828933	0.773414	0.999892
Ctsz	92.4666	0.259557	0.243362	1.11641	0.290693	0.999892
Atp5e	244.27	-0.0176357	0.171368	0.0104797	0.918463	0.999892
Prelid3b	22.9409	-0.143195	0.257557	0.310033	0.57766	0.999892
Gm14399	1.40967	-0.799614	0.93209	0.718134	0.396757	0.999892
Gm4631	1.62121	-0.913208	0.892462	1.05232	0.304974	0.999892
Gm6710	0.660149	0.343284	1.87758	0.0278362	0.867494	0.999892
Zfp966	0.647173	0.126808	1.48686	0.00672676	0.934633	0.999892
Gm14305	2.41242	0.775904	0.731265	1.13524	0.28666	0.999892
Gm14295	2.36048	0.758379	0.926014	0.605976	0.436307	0.999892
Gm14296	1.50625	-0.0358943	0.886858	0.00164544	0.967643	0.999892
Gm14410	0.998169	-0.404063	1.23798	0.112483	0.737335	0.999892
Gm14418	1.80832	0.0948872	1.04768	0.00809597	0.928305	0.999892
Gm14403	2.29132	-0.480079	1.07113	0.19716	0.657023	0.999892
Gm14322	0.766876	-0.0342208	1.23062	0.00077096	0.977849	0.999892
Gm14325	5.1303	0.392543	0.466093	0.72533	0.394401	0.999892
Gm14326	6.01398	-0.587308	0.53965	1.13084	0.287595	0.999892
Zfp971	1.74634	0.432402	0.847606	0.266805	0.605483	0.999892
Zfp931	6.30607	0.47731	0.460879	1.05473	0.30442	0.999892
Sycp2	0.456524	-1.36691	2.08291	0.439517	0.507356	0.999892
Ppp1r3d	3.51919	-0.400951	0.841933	0.210926	0.646043	0.999892
Fam217b	7.17794	-0.0737774	0.615241	0.0143905	0.904515	0.999892
Cdh4	9.96847	0.495982	0.571603	0.698618	0.403248	0.999892
Taf4	18.3781	0.504177	0.299148	2.84919	0.0914199	0.999892
4921531C22Rik	3.17536	-1.04523	0.795545	1.56227	0.211333	0.999892
Lsm14b	12.6982	0.346055	0.326569	1.10804	0.292509	0.999892
Psma7	160.782	-0.120472	0.169357	0.501855	0.478686	0.999892
Ss18l1	5.90618	0.144621	0.551112	0.0680878	0.794142	0.999892
Mtg2	4.30788	0.277657	0.587499	0.220257	0.638844	0.999892
Osbpl2	13.8122	0.104242	0.304588	0.116762	0.732574	0.999892
Adrm1	20.7463	-0.688923	0.373357	3.46766	0.0625799	0.999892
Lama5	75.0678	-0.122542	0.195348	0.399252	0.527476	0.999892
Rps21	2883.08	-0.270107	0.177905	2.3005	0.129332	0.999892
Cables2	15.7738	0.101959	0.289837	0.12415	0.724576	0.999892
B230312C02Rik	1.04068	0.227355	1.36201	0.0286072	0.865689	0.999892
Slco4a1	0.700387	1.1666	1.39929	0.692386	0.405354	0.999892
Mrgbp	6.84962	-0.122586	0.458403	0.0694613	0.792123	0.999892
Ogfr	22.2969	-0.0887233	0.27544	0.105821	0.744953	0.999892
Col9a3	1.54028	-0.335344	0.989815	0.110729	0.739316	0.999892
Dido1	34.1031	-0.194293	0.224226	0.751796	0.385908	0.999892
Gid8	14.771	0.0445638	0.332387	0.0175615	0.894573	0.999892
Slc17a9	2.81869	0.931543	0.792015	1.31911	0.250752	0.999892
Ythdf1	41.4592	-0.0594365	0.263429	0.051545	0.820396	0.999892
Arfgap1	12.0361	-0.424191	0.323383	1.7239	0.189191	0.999892
9230112E08Rik	0.743765	-0.14783	1.19571	0.0152993	0.90156	0.999892
Col20a1	2.24237	-0.35025	0.717934	0.227	0.633757	0.999892
Ppdpf	18.7357	0.160316	0.353335	0.207733	0.64855	0.999892
Ptk6	3.94689	0.143052	0.643706	0.0486477	0.825433	0.999892
Srms	3.22332	0.015467	0.60462	0.000656382	0.97956	0.999892
Helz2	63.0733	0.0533267	0.195186	0.0755136	0.783472	0.999892
Gmeb2	38.4466	-0.117173	0.255832	0.208073	0.648282	0.999892
Rtel1	2.17521	0.316452	0.758191	0.177162	0.673824	0.999892
Arfrp1	20.7509	0.254576	0.288623	0.770347	0.38011	0.999892
Zgpat	5.11039	0.352673	0.467605	0.572102	0.449425	0.999892
Zbtb46	85.6646	-0.0712734	0.195211	0.133359	0.714974	0.999892
Tpd52l2	66.1462	-0.141578	0.206414	0.472423	0.491875	0.999892
Dnajc5	97.2129	-0.0867329	0.183009	0.22492	0.635316	0.999892
Uckl1	8.59288	0.253199	0.508048	0.245848	0.620014	0.999892
Zfp512b	3.97189	-0.148154	0.605288	0.0586443	0.808652	0.999892
Prpf6	54.7333	0.136242	0.19482	0.487541	0.485026	0.999892
Samd10	0.941053	1.08747	1.51932	0.50068	0.479201	0.999892
Sox18	149.411	-0.0684033	0.246298	0.0766054	0.781952	0.999892
Tcea2	2.85419	0.0650673	0.718066	0.00784047	0.929442	0.999892
Rgs19	4.33573	-0.390844	0.574368	0.461365	0.496987	0.999892
Pcmtd2	23.3279	0.396489	0.263692	2.2554	0.133149	0.999892
Polr3k	11.5455	0.102113	0.417902	0.0579094	0.809831	0.999892
Zfhx4	6.69737	0.719454	0.651927	1.15986	0.281494	0.999892
Pex2	8.34784	0.316666	0.466946	0.450881	0.501917	0.999892
Gm8797	6.42897	-0.134417	0.490288	0.0737518	0.78595	0.999892
Pkia	20.3779	0.416173	0.346877	1.41294	0.234568	0.999892
Zc2hc1a	21.2506	-0.104417	0.281383	0.135042	0.713261	0.999892
Il7	2.12946	-0.0249611	1.0051	0.000512469	0.981939	0.999892
Gm16685	29.0189	-0.732483	1.03117	0.399426	0.527386	0.999892
Stmn2	78.1535	-0.239786	0.284797	0.708584	0.399914	0.999892
Hey1	36.1985	-0.0519949	0.278277	0.034687	0.852253	0.999892
Mrps28	38.2024	0.286582	0.229791	1.54098	0.214472	0.999892
Tpd52	27.625	0.0224472	0.392582	0.00328511	0.954294	0.999892
Zbtb10	75.4341	0.238453	0.193872	1.50304	0.220204	0.999892
Zfp704	63.2946	-0.00230314	0.243323	9.02829E-05	0.992419	0.999892
Pag1	12.8711	0.419046	0.386202	1.13217	0.287312	0.999892
Fabp5	214.153	-0.17429	0.31664	0.300299	0.583695	0.999892
Pmp2	1.39082	-0.719156	1.24916	0.327543	0.56711	0.999892
Fabp9	1.00861	-0.982108	1.45527	0.452404	0.501195	0.999892
Fabp4	9401.18	-0.0982217	0.320068	0.0886643	0.765882	0.999892
Impa1	27.658	0.129832	0.244624	0.277713	0.598204	0.999892
Zfand1	3.3097	0.465095	0.580782	0.648249	0.420739	0.999892
Chmp4c	4.53318	-0.50094	0.679141	0.556045	0.455858	0.999892
Snx16	18.1391	-0.00638602	0.308885	0.000417764	0.983693	0.999892
Lrrcc1	12.9705	0.598222	0.358921	2.80372	0.0940459	0.999892
[truncated: 12,785 more rows]

## Sheet: SupTable3
Supplementary Table 3. Pseudo-bulk scRNA-seq gene expression results for cell types other than vascular endothelial cells. Genes with nominal p-value < 0.05 are shown.
Statistics were calculated with DESeq2.
Gene; gene symbols, basemean; mean of normalized counts for the gene across all samples, log2FoldChange; log2-transformed fold change in expression between the comparison groups, IfcSE; standard error of the log2FoldChange, stat; the Wald test statistic used to evaluate the significance of the observed log₂ fold change, padj; the adjusted pvalue to correct for multiple hypothesis testing.
Gene	baseMean	log2FoldChange	lfcSE	stat	pvalue	padj	Cell-type
Rnaset2b	16.8746	1.61357	0.53441	9.0882	0.00257264	0.977287	Fibroblast
Cck	10.2511	1.65526	0.573385	8.1329	0.00434693	0.977287	Fibroblast
2010001A14Rik	1.71194	-2.56283	0.991196	7.85604	0.00506514	0.977287	Fibroblast
Gm11867	22.2189	2.52867	0.872662	7.773	0.00530328	0.977287	Fibroblast
Gm10076	405.594	-1.55392	0.567838	7.19099	0.00732705	0.977287	Fibroblast
Gstm7	2.03416	2.59469	1.07337	7.12735	0.0075917	0.977287	Fibroblast
Zfp707	2.08669	-2.19314	0.892402	6.74503	0.00940092	0.977287	Fibroblast
Rpl10-ps3	52.6046	1.69759	0.644523	6.71092	0.00958242	0.977287	Fibroblast
Wdr89	70.8388	1.44151	0.552621	6.69038	0.00969348	0.977287	Fibroblast
Ccnb1ip1	6.30598	-1.66043	0.658735	6.65372	0.00989492	0.977287	Fibroblast
Lrp1b	9.1918	2.57778	1.00179	6.62017	0.010083	0.977287	Fibroblast
Oxtr	10.0562	2.73573	1.05572	6.32584	0.0118991	0.977287	Fibroblast
Zc3h6	16.5351	-0.850971	0.343703	6.16157	0.0130555	0.977287	Fibroblast
Col25a1	3.06	-2.37927	1.00805	6.07773	0.0136897	0.977287	Fibroblast
Cntnap2	3.07067	2.86405	1.16776	6.00644	0.0142538	0.977287	Fibroblast
3830403N18Rik	1.46661	2.53658	1.15414	6.00226	0.0142876	0.977287	Fibroblast
Mbp	114.368	1.90053	0.752555	5.96857	0.0145631	0.977287	Fibroblast
Stc2	24.4964	1.17642	0.47916	5.93303	0.0148597	0.977287	Fibroblast
Lce1a1	12.2851	2.25109	0.909406	5.87122	0.0153904	0.977287	Fibroblast
Tex14	15.9244	-1.10461	0.457549	5.81369	0.0159019	0.977287	Fibroblast
Sidt1	1.01279	-2.81226	1.35371	5.74531	0.0165328	0.977287	Fibroblast
Eif4ebp1	36.1084	-0.816813	0.344626	5.57163	0.0182537	0.977287	Fibroblast
Aox1	7.80273	-1.60811	0.6768	5.56963	0.0182747	0.977287	Fibroblast
BC028777	1.32509	-2.7991	1.3098	5.40501	0.0200791	0.977287	Fibroblast
Pde4c	2.67643	-2.71544	1.20671	5.40013	0.0201352	0.977287	Fibroblast
Bsn	2.08462	-2.74625	1.22155	5.39116	0.020239	0.977287	Fibroblast
Kera	2.61816	2.82609	1.20904	5.37896	0.0203811	0.977287	Fibroblast
Eif3j2	4.23861	-1.70714	0.724806	5.36423	0.0205539	0.977287	Fibroblast
Gm10800	1.80482	2.78859	1.26726	5.35314	0.020685	0.977287	Fibroblast
Prkar2b	13.4985	1.40952	0.648829	5.35001	0.0207222	0.977287	Fibroblast
Fmod	12.1517	2.18712	0.896312	5.31098	0.0211914	0.977287	Fibroblast
Cchcr1	9.60429	1.00919	0.541981	5.30269	0.0212925	0.977287	Fibroblast
Dhx9	85.0124	-0.440007	0.194927	5.22564	0.0222563	0.977287	Fibroblast
Csnk1g2	34.7893	0.693458	0.305197	5.1999	0.0225882	0.977287	Fibroblast
Tmem150c	140.232	-1.42071	0.61783	5.12029	0.0236476	0.977287	Fibroblast
Aox3	9.49285	-1.59727	0.708352	5.076	0.0242592	0.977287	Fibroblast
Lce1b	12.0566	2.22637	0.974678	5.06376	0.0244311	0.977287	Fibroblast
Trp53	69.1439	-0.631583	0.28557	5.05537	0.0245498	0.977287	Fibroblast
Rpl9-ps6	41.4637	1.19487	0.528369	5.04149	0.0247472	0.977287	Fibroblast
Aoc2	10.8058	2.64177	1.13446	4.98571	0.0255574	0.977287	Fibroblast
Ntm	10.7168	1.74882	0.784096	4.95585	0.0260025	0.977287	Fibroblast
Mpv17l	3.41889	1.41127	0.67415	4.95094	0.0260765	0.977287	Fibroblast
Slc7a5	26.1046	-0.74692	0.333498	4.94687	0.026138	0.977287	Fibroblast
Rnd3	222.115	-0.517339	0.232259	4.91473	0.0266287	0.977287	Fibroblast
Txndc17	163.506	0.490643	0.221322	4.90729	0.0267435	0.977287	Fibroblast
Zfp334	1.73112	-2.0002	0.968073	4.89108	0.0269959	0.977287	Fibroblast
Dnah12	3.51	-1.92686	0.897871	4.8263	0.0280287	0.977287	Fibroblast
Parl	26.394	0.81857	0.379591	4.7554	0.0292065	0.977287	Fibroblast
Gm41609	8.02332	-1.17932	0.550915	4.75528	0.0292085	0.977287	Fibroblast
Cmtm4	47.7876	0.8452	0.397957	4.70192	0.030129	0.977287	Fibroblast
Nle1	3.27057	-1.45753	0.732423	4.67227	0.0306534	0.977287	Fibroblast
Gm11290	63.0792	-1.18201	0.545275	4.63492	0.0313276	0.977287	Fibroblast
Sag	3.32387	1.62707	0.80545	4.5956	0.0320542	0.977287	Fibroblast
Gm31784	0.927155	-2.9582	1.57196	4.58181	0.032313	0.977287	Fibroblast
AC160336.1	8.91103	-1.15126	0.544173	4.55225	0.0328755	0.977287	Fibroblast
Sorbs2	22.3412	1.27026	0.601379	4.43826	0.0351421	0.977287	Fibroblast
Hist1h2ae	9.82236	-1.81819	0.849615	4.43613	0.035186	0.977287	Fibroblast
Cops6	32.5984	0.843562	0.423913	4.43153	0.035281	0.977287	Fibroblast
Gm49357	1.61539	3.1168	1.66672	4.43116	0.0352885	0.977287	Fibroblast
Sntg1	15.2151	-2.04833	0.963297	4.42595	0.0353963	0.977287	Fibroblast
Rab8a	32.7206	1.27457	0.615733	4.41098	0.0357083	0.977287	Fibroblast
Kctd13	2.0315	-1.78056	0.948554	4.38463	0.0362643	0.977287	Fibroblast
Tmem200c	1.91085	2.47231	1.64534	4.35695	0.0368582	0.977287	Fibroblast
Zbtb16	203.125	0.945786	0.448942	4.33981	0.0372311	0.977287	Fibroblast
Dusp19	2.90166	1.50786	0.766426	4.33266	0.0373878	0.977287	Fibroblast
Cnnm1	2.23033	1.83708	1.24426	4.31323	0.0378171	0.977287	Fibroblast
Sap18b	4.77705	1.27873	0.667514	4.29734	0.038172	0.977287	Fibroblast
Mlec	38.7967	0.747295	0.368385	4.28621	0.0384226	0.977287	Fibroblast
Lce1m	86.097	1.56513	0.739483	4.28246	0.0385075	0.977287	Fibroblast
Olfr655	3.73841	-2.01448	0.955639	4.27701	0.0386313	0.977287	Fibroblast
Gm9780	3.51696	2.58674	1.51924	4.2589	0.0390451	0.977287	Fibroblast
5033421B08Rik	26.7808	-0.846397	0.409138	4.22238	0.0398942	0.977287	Fibroblast
Sorcs3	1.19085	3.56399	1.80849	4.20457	0.0403152	0.977287	Fibroblast
Tecpr2	10.7367	1.1236	0.568089	4.18391	0.0408095	0.977287	Fibroblast
Rab27a	7.32673	1.30479	0.643571	4.17596	0.0410013	0.977287	Fibroblast
1600002D24Rik	2.15669	2.40142	1.29383	4.16849	0.0411825	0.977287	Fibroblast
Eif3j1	175.219	-0.689948	0.338058	4.15309	0.0415587	0.977287	Fibroblast
Lce1c	6.44825	1.75812	0.87002	4.15263	0.0415699	0.977287	Fibroblast
Taco1	27.3696	0.820262	0.404364	4.14119	0.0418517	0.977287	Fibroblast
Gm11613	3.26213	-1.4847	0.748239	4.12314	0.0423005	0.977287	Fibroblast
Rinl	3.27268	1.81081	1.02855	4.07769	0.0434531	0.977287	Fibroblast
1200007C13Rik	7.24395	-2.00928	0.988253	4.07683	0.0434752	0.977287	Fibroblast
Gm42047	12.0284	-1.13307	0.566806	4.06214	0.0438549	0.977287	Fibroblast
Ncoa5	21.7667	-0.660293	0.331818	4.05601	0.0440145	0.977287	Fibroblast
Rnaset2a	28.8298	0.905174	0.461969	4.04332	0.0443464	0.977287	Fibroblast
Ramp3	43.2702	0.997815	0.497962	4.03753	0.0444989	0.977287	Fibroblast
Sla	8.82651	-1.32786	0.681085	4.02933	0.0447158	0.977287	Fibroblast
Hypk	35.714	0.741236	0.37435	4.025	0.0448306	0.977287	Fibroblast
D930030I03Rik	2.24975	1.49709	1.19535	3.99632	0.0455997	0.977287	Fibroblast
Tmtc2	167.464	-0.508855	0.260241	3.94647	0.0469698	0.977287	Fibroblast
Castor1	4.10553	1.4293	0.738765	3.94324	0.0470601	0.977287	Fibroblast
Ppp1r9a	7.52145	-1.32853	0.689122	3.88945	0.0485904	0.977287	Fibroblast
Gm20275	8.15874	1.24257	0.640563	3.88325	0.0487702	0.977287	Fibroblast
Mmp3	568.253	-0.71554	0.361106	3.87709	0.0489493	0.977287	Fibroblast
B4galt4	4.51257	1.2347	0.856836	3.84409	0.0499215	0.977287	Fibroblast
Lrp1b	13.6951	3.29064	0.94884	10.8069	0.00101122	0.954906	Monocytes
Ccl17	90.4316	1.54263	0.473244	10.2579	0.00136103	0.954906	Monocytes
Car3	6.0696	-2.86993	0.894454	10.0259	0.00154357	0.954906	Monocytes
Ppard	131.252	-0.661746	0.218368	9.2832	0.00231265	0.954906	Monocytes
Lce1a2	9.24464	2.66192	0.876736	9.09	0.00257011	0.954906	Monocytes
Gm10801	2.08041	3.44035	1.12646	9.01632	0.00267579	0.954906	Monocytes
Spic	73.2104	-1.23666	0.436212	7.95208	0.00480321	0.954906	Monocytes
Nanos1	7.76705	-3.0762	1.05389	7.81985	0.00516755	0.954906	Monocytes
E230025N22Rik	3.05103	5.03569	1.79453	7.24322	0.00711693	0.954906	Monocytes
Pgap1	33.9376	0.629931	0.233732	7.22424	0.00719256	0.954906	Monocytes
Cyp7b1	44.4573	-1.74688	0.635523	7.18928	0.00733404	0.954906	Monocytes
Ntm	11.5274	2.6239	0.943368	7.18513	0.00735101	0.954906	Monocytes
Nrg4	14.7465	0.961875	0.35739	7.14765	0.00750622	0.954906	Monocytes
Lce1b	14.2678	2.32751	0.877469	6.86559	0.0087871	0.954906	Monocytes
Wdr89	174.686	1.29455	0.488744	6.82836	0.00897216	0.954906	Monocytes
Acot11	6.58885	1.31759	0.502744	6.82016	0.00901343	0.954906	Monocytes
Dolpp1	7.19822	1.51089	0.586131	6.73696	0.00944355	0.954906	Monocytes
Gbp8	30.3319	1.13288	0.436341	6.65275	0.0099003	0.954906	Monocytes
Lman2l	19.4395	0.779782	0.303265	6.61304	0.0101234	0.954906	Monocytes
Thap12	66.5446	0.598167	0.232784	6.58366	0.0102919	0.954906	Monocytes
Pgpep1	12.4565	-0.973724	0.390719	6.52615	0.01063	0.954906	Monocytes
Hdc	61.2254	2.07174	0.791806	6.37492	0.0115745	0.954906	Monocytes
Rpl9-ps6	66.9047	1.28079	0.503912	6.36194	0.0116594	0.954906	Monocytes
Ncmap	1.78179	-4.0708	1.67324	6.25381	0.0123926	0.954906	Monocytes
Lamtor2	101.854	0.710482	0.283212	6.23641	0.012515	0.954906	Monocytes
Gbp2b	26.0739	1.76635	0.696711	6.18921	0.0128532	0.954906	Monocytes
Tlcd2	12.3848	-1.06207	0.447212	6.11054	0.0134378	0.954906	Monocytes
Il18r1	33.222	0.771343	0.313047	6.03629	0.0140147	0.954906	Monocytes
Mrtfb	88.7906	0.465612	0.189188	6.01142	0.0142136	0.954906	Monocytes
Lyst	116.903	0.543249	0.220794	6.002	0.0142897	0.954906	Monocytes
Zdbf2	7.27875	-1.37762	0.569489	5.90511	0.0150971	0.954906	Monocytes
Tox2	10.8194	-1.15937	0.492365	5.90167	0.0151265	0.954906	Monocytes
Cfd	5.39824	-2.57299	1.02101	5.89531	0.0151812	0.954906	Monocytes
Coro2a	39.5146	0.926187	0.381318	5.79421	0.016079	0.954906	Monocytes
Gm47754	10.6854	-1.14138	0.474435	5.78612	0.0161532	0.954906	Monocytes
2900052L18Rik	1.19569	-2.89187	1.30594	5.77367	0.016268	0.954906	Monocytes
Nkain2	11.0511	1.85645	0.758133	5.76327	0.0163646	0.954906	Monocytes
Naa80	32.8041	-0.831671	0.356718	5.70786	0.0168891	0.954906	Monocytes
Emd	117.265	-0.473446	0.197716	5.70652	0.016902	0.954906	Monocytes
Elovl3	3.7795	1.87227	0.783254	5.70627	0.0169045	0.954906	Monocytes
Taf1d	133.341	-0.467873	0.198281	5.55684	0.0184086	0.954906	Monocytes
Sdr39u1	1.06653	-2.60858	1.19621	5.5477	0.018505	0.954906	Monocytes
Mrps6	172.279	0.669485	0.283711	5.51593	0.0188441	0.954906	Monocytes
Gm26839	2.04993	-2.4547	1.08608	5.50637	0.0189473	0.954906	Monocytes
Chil3	5.06162	3.56833	1.47156	5.49668	0.0190526	0.954906	Monocytes
Adhfe1	1.14913	-2.93254	1.29076	5.42149	0.0198904	0.954906	Monocytes
Lce1a1	9.96298	1.82538	0.79313	5.37411	0.0204377	0.954906	Monocytes
Sgce	5.96569	-1.59582	0.694121	5.36972	0.0204892	0.954906	Monocytes
Gclm	129.854	-1.01831	0.437805	5.36183	0.0205822	0.954906	Monocytes
Tmeff1	16.7257	0.961179	0.414457	5.34916	0.0207322	0.954906	Monocytes
Procr	95.896	-0.765881	0.33332	5.29447	0.0213933	0.954906	Monocytes
Srxn1	286.11	-0.88103	0.381261	5.2852	0.0215074	0.954906	Monocytes
Rbm15b	13.7236	-0.777867	0.359014	5.25434	0.0218921	0.954906	Monocytes
Krt8	9.72575	-4.85602	1.96197	5.09044	0.0240581	0.954906	Monocytes
AI837181	15.8207	-0.889129	0.399141	5.06969	0.0243477	0.954906	Monocytes
Mat2b	44.371	0.642539	0.286493	5.02563	0.0249749	0.954906	Monocytes
Socs6	113.045	0.622638	0.276037	5.02445	0.0249918	0.954906	Monocytes
Mppe1	7.96586	1.00383	0.455038	4.99021	0.0254911	0.954906	Monocytes
Gm11361	15.171	1.86092	0.81945	4.97759	0.0256778	0.954906	Monocytes
Slc40a1	35.9867	-0.952597	0.425706	4.93142	0.0263727	0.954906	Monocytes
Rap2c	55.7923	0.49276	0.222634	4.92446	0.0264791	0.954906	Monocytes
Ngfr	5.30392	1.68653	0.763863	4.90668	0.0267531	0.954906	Monocytes
Gm36756	0.832617	2.47844	1.22259	4.8948	0.0269377	0.954906	Monocytes
Ptp4a1.1	0.984067	-2.71288	1.34648	4.89353	0.0269575	0.954906	Monocytes
Lce1c	10.3512	1.88351	0.850623	4.88652	0.0270672	0.954906	Monocytes
E2f2	12.5862	0.985906	0.444356	4.88088	0.0271557	0.954906	Monocytes
Sirt7	25.968	0.741771	0.335596	4.87047	0.02732	0.954906	Monocytes
Padi2	12.0183	1.16421	0.522191	4.85403	0.0275816	0.954906	Monocytes
Gm42031	4.90313	1.58973	0.719257	4.83912	0.0278211	0.954906	Monocytes
Cdkal1	89.5114	0.438847	0.199025	4.8323	0.0279313	0.954906	Monocytes
Srsf7	230.815	-0.365869	0.166665	4.82568	0.0280388	0.954906	Monocytes
Ly6c2	12.8634	1.73286	0.770278	4.81502	0.0282128	0.954906	Monocytes
AW112010	86.1682	0.888194	0.404949	4.77379	0.0288962	0.954906	Monocytes
Ccnd1	120.705	0.820542	0.372621	4.77061	0.0289496	0.954906	Monocytes
Tppp	17.6753	0.793849	0.36381	4.75942	0.0291383	0.954906	Monocytes
Ms4a7	311.021	-0.64859	0.296108	4.75634	0.0291905	0.954906	Monocytes
AA467197	18.395	1.64403	0.751957	4.75374	0.0292347	0.954906	Monocytes
Elp6	2.07995	2.02207	0.940689	4.74249	0.0294265	0.954906	Monocytes
Rpl10-ps3	105.952	1.34397	0.610284	4.72842	0.0296681	0.954906	Monocytes
Pigp	34.3514	0.657937	0.305269	4.72576	0.0297141	0.954906	Monocytes
Gm13963	2.428	1.80996	0.83514	4.72018	0.0298106	0.954906	Monocytes
Mt1	3074.25	-0.627423	0.287976	4.71281	0.0299387	0.954906	Monocytes
Alkbh4	1.80909	-2.24124	1.07883	4.71093	0.0299714	0.954906	Monocytes
Grina	146.06	-0.451039	0.208462	4.66724	0.0307432	0.954906	Monocytes
Akt1s1	15.8527	-0.85893	0.407202	4.65192	0.0310189	0.954906	Monocytes
3110056K07Rik	21.14	-0.775047	0.362964	4.59569	0.0320524	0.954906	Monocytes
Abcb1b	85.0768	-0.600145	0.280338	4.57978	0.0323514	0.954906	Monocytes
Kif9	3.35659	1.59909	0.752904	4.57182	0.032502	0.954906	Monocytes
Med29	34.6062	-0.557772	0.27056	4.55489	0.0328248	0.954906	Monocytes
Glis2	4.33808	-1.61449	0.769982	4.54855	0.0329466	0.954906	Monocytes
Slc4a8	6.22825	1.3727	0.639905	4.54557	0.033004	0.954906	Monocytes
Flt1	203.38	0.607067	0.285356	4.50657	0.0337649	0.954906	Monocytes
Slfn9	5.20898	1.37997	0.647772	4.49563	0.0339816	0.954906	Monocytes
Ffar4	6.92406	1.50601	0.702102	4.48089	0.034276	0.954906	Monocytes
Ccdc86	12.864	-0.881936	0.426648	4.47631	0.0343678	0.954906	Monocytes
Rbl2	24.843	0.773052	0.367772	4.46536	0.0345889	0.954906	Monocytes
Slc35c1	6.80228	1.17282	0.573215	4.46336	0.0346293	0.954906	Monocytes
Mpz	5.67149	2.06898	0.990104	4.45995	0.0346985	0.954906	Monocytes
Myrip	7.95334	1.33563	0.630407	4.44691	0.0349645	0.954906	Monocytes
9430015G10Rik	3.34369	-1.62264	0.783596	4.43717	0.0351645	0.954906	Monocytes
Cd63	717.478	-0.503655	0.240541	4.36826	0.0366145	0.954906	Monocytes
Dpp7	34.6344	-0.645979	0.312384	4.34368	0.0371466	0.954906	Monocytes
Ier5l	56.0581	-0.682525	0.327211	4.3436	0.0371483	0.954906	Monocytes
Tob1	158.89	0.395275	0.189684	4.32747	0.037502	0.954906	Monocytes
Bmp2	75.6026	-0.741007	0.354796	4.3202	0.0376625	0.954906	Monocytes
Nlrp1a	3.05307	1.93625	0.903094	4.30542	0.0379911	0.954906	Monocytes
Rasgrp1	32.7309	0.772247	0.369127	4.3049	0.0380027	0.954906	Monocytes
Mthfd1	18.6172	0.736192	0.358027	4.30339	0.0380365	0.954906	Monocytes
Adap1	19.878	0.938203	0.448226	4.29436	0.0382389	0.954906	Monocytes
Prdx1	2058.08	-0.831624	0.399213	4.28406	0.0384714	0.954906	Monocytes
AI467606	12.0253	0.828798	0.398896	4.27685	0.0386348	0.954906	Monocytes
Ptgir	44.2791	0.823259	0.395185	4.26753	0.0388473	0.954906	Monocytes
Gm42726	3.69642	1.72383	0.860745	4.25781	0.0390702	0.954906	Monocytes
Abcg3	34.005	0.894881	0.430198	4.23458	0.0396084	0.954906	Monocytes
P4ha1	286.91	0.526702	0.25504	4.23059	0.0397016	0.954906	Monocytes
1700054A03Rik	2.31193	2.41309	1.14888	4.22874	0.0397448	0.954906	Monocytes
Dusp19	3.83522	1.74683	0.857022	4.22765	0.0397704	0.954906	Monocytes
Dbp	11.2757	-0.894783	0.454769	4.21943	0.0399636	0.954906	Monocytes
Cyp4f16	12.0621	0.960304	0.466124	4.2192	0.039969	0.954906	Monocytes
Satb1	93.9293	-0.6874	0.336047	4.21826	0.0399911	0.954906	Monocytes
Ciao2a	49.4114	0.763172	0.370843	4.21514	0.0400649	0.954906	Monocytes
Plin1	1.71889	-4.12594	2.09526	4.20743	0.0402474	0.954906	Monocytes
Nqo1	11.2682	-1.06192	0.531255	4.19928	0.0404411	0.954906	Monocytes
Gm10134	49.5211	0.639475	0.31107	4.17838	0.0409428	0.954906	Monocytes
Cd200r3	5.13933	1.47228	0.718264	4.16913	0.0411669	0.954906	Monocytes
Yae1d1	23.7173	-0.617668	0.307498	4.16882	0.0411745	0.954906	Monocytes
Lce1m	97.0712	1.2853	0.623305	4.16097	0.0413657	0.954906	Monocytes
Ampd3	71.4622	-0.571791	0.283649	4.15793	0.0414401	0.954906	Monocytes
Sult1a1	55.5363	0.693386	0.338692	4.15396	0.0415373	0.954906	Monocytes
Tspan4	27.1169	-0.660382	0.334496	4.15134	0.0416016	0.954906	Monocytes
Atp5f1	234.893	0.491368	0.240742	4.15064	0.0416188	0.954906	Monocytes
Pla2g4e	2.12897	-2.03546	1.04772	4.13995	0.0418824	0.954906	Monocytes
Ptpn7	22.8752	0.945265	0.460997	4.13532	0.0419972	0.954906	Monocytes
Zmynd11	99.5276	-0.429754	0.211682	4.12924	0.0421482	0.954906	Monocytes
Tmem265	14.5294	-0.884129	0.438637	4.10429	0.0427746	0.954906	Monocytes
Olr1	42.7223	0.893381	0.433778	4.1038	0.042787	0.954906	Monocytes
Atad2	45.642	0.526076	0.262717	4.10222	0.0428269	0.954906	Monocytes
Anxa1	484.344	0.36938	0.182018	4.10064	0.042867	0.954906	Monocytes
Zfp428	0.760002	-2.93231	1.60478	4.08869	0.0431712	0.954906	Monocytes
Cdkl4	3.63955	1.69559	0.854315	4.07751	0.0434575	0.954906	Monocytes
Gm11867	32.5666	2.31208	1.09708	4.07641	0.043486	0.954906	Monocytes
Smc2	20.8534	0.755829	0.373855	4.07409	0.0435456	0.954906	Monocytes
Pxylp1	2.0321	2.25357	1.16387	4.06715	0.0437249	0.954906	Monocytes
Etfa	136.882	0.311614	0.155102	4.06695	0.0437301	0.954906	Monocytes
Samd11	15.9175	-0.891756	0.440138	4.05742	0.0439776	0.954906	Monocytes
Metap1d	24.2675	-0.723261	0.360776	4.05025	0.0441647	0.954906	Monocytes
Sptbn4	5.51883	-1.20039	0.608647	4.04495	0.0443036	0.954906	Monocytes
Inmt	3.25679	-2.74586	1.32119	4.0393	0.0444521	0.954906	Monocytes
Aars	50.0924	-0.553195	0.275347	4.03195	0.0446464	0.954906	Monocytes
1700025G04Rik	126.208	0.447389	0.222227	4.03161	0.0446554	0.954906	Monocytes
Gm42418	82451.7	0.94644	0.46882	4.00434	0.0453831	0.954906	Monocytes
Gm26535	7.44534	-1.15108	0.590122	3.98089	0.0460191	0.954906	Monocytes
Elmod3	3.73484	-1.39546	0.718439	3.97668	0.0461344	0.954906	Monocytes
Cd28	24.7178	-0.967854	0.487248	3.97045	0.0463054	0.954906	Monocytes
Nufip1	145.821	0.700026	0.350971	3.96797	0.0463735	0.954906	Monocytes
Mrpl33	278.879	0.564581	0.282805	3.96035	0.0465841	0.954906	Monocytes
B930036N10Rik	13.93	1.29347	0.641359	3.95835	0.0466393	0.954906	Monocytes
Cd209e	220.848	0.814456	0.405895	3.95503	0.0467314	0.954906	Monocytes
Bub1b	5.2821	1.06621	0.542973	3.91064	0.0479814	0.954906	Monocytes
Atpaf1	9.68133	-1.2656	0.638617	3.91	0.0479997	0.954906	Monocytes
Prc1	17.1209	1.08322	0.543284	3.90989	0.0480029	0.954906	Monocytes
Rxylt1	37.8517	-0.50179	0.255989	3.89691	0.0483749	0.954906	Monocytes
C2	15.0421	-0.821843	0.43593	3.87653	0.0489656	0.954906	Monocytes
Nr2f6	17.1524	-0.651753	0.333427	3.85891	0.0494824	0.954906	Monocytes
Fgfr2	418.508	-0.546651	0.277999	3.85503	0.0495969	0.954906	Monocytes
Mt1	608.276	-0.72104	0.230142	9.79678	0.00174818	1	Mast
Tppp3	24.5856	1.31619	0.449338	8.44513	0.00366023	1	Mast
Hmox1	153.203	-0.850133	0.300686	8.00494	0.00466498	1	Mast
Spr	4.50743	2.6066	1.12637	7.26704	0.00702315	1	Mast
Sfrp1	6.71542	1.85539	0.706648	7.00625	0.00812258	1	Mast
Ndrg2	3.83919	2.24808	1.09906	6.11665	0.0133915	1	Mast
Esr1	18.5274	1.02256	0.421516	5.93635	0.0148317	1	Mast
Rpl35	177.347	-0.928356	0.380238	5.86827	0.0154162	1	Mast
Thy1	38.8192	1.28355	0.533304	5.74422	0.016543	1	Mast
Ano3	1.66909	3.00424	1.26562	5.57136	0.0182565	1	Mast
Gas6	37.9762	0.871388	0.375074	5.4434	0.0196424	1	Mast
Chchd10	4.43677	2.71971	1.27818	5.43713	0.019713	1	Mast
Nfyc	5.55505	2.41237	1.156	5.31617	0.0211284	1	Mast
Rgs7	1.48501	2.9598	1.5087	5.30984	0.0212053	1	Mast
Dnajc10	6.2915	1.71085	0.857014	5.23283	0.0221644	1	Mast
Marf1	7.74137	1.52259	0.793311	5.20956	0.0224631	1	Mast
P4ha3	2.17613	2.89543	1.26141	5.20293	0.0225488	1	Mast
Eif3j1	46.6754	-0.840634	0.367162	5.19785	0.0226148	1	Mast
Nkain2	9.9107	2.02144	0.880645	5.14204	0.0233531	1	Mast
Gm42418	6462.75	0.799265	0.353892	5.03653	0.0248182	1	Mast
Kitl	29.0927	-0.785369	0.366979	4.99449	0.0254282	1	Mast
Ube2l6	4.5764	2.59635	1.26649	4.99282	0.0254528	1	Mast
Cebpb	162.48	-0.478298	0.214899	4.89431	0.0269453	1	Mast
Ptpmt1	5.13994	1.93001	1.03864	4.79075	0.028613	1	Mast
Ing5	3.93094	1.9017	1.11337	4.6951	0.0302487	1	Mast
Spon2	5.31897	2.57631	1.17868	4.63109	0.0313976	1	Mast
Stat2	4.80341	1.60013	0.751123	4.61352	0.0317209	1	Mast
Lgals3bp	11.015	1.66595	0.7697	4.60462	0.0318858	1	Mast
Fam45a	4.19602	2.17258	1.29242	4.54298	0.0330541	1	Mast
Pphln1	4.838	2.28919	1.19383	4.48215	0.0342506	1	Mast
Snrpb	16.8549	-0.855201	0.407647	4.46135	0.0346702	1	Mast
Pak6	1.96082	1.95116	1.61619	4.43081	0.0352958	1	Mast
Tor3a	3.56701	1.78575	0.863965	4.42354	0.0354464	1	Mast
Saa3	9.3998	-4.85093	2.14306	4.39361	0.0360739	1	Mast
Fam241a	3.69268	1.79485	1.12693	4.38636	0.0362276	1	Mast
Slc22a21	3.29553	1.79984	1.0201	4.33986	0.0372299	1	Mast
Ccn2	14.8423	1.54842	0.716811	4.31124	0.0378613	1	Mast
Ikzf5	4.88541	1.42132	0.755562	4.24315	0.0394089	1	Mast
Rpl10-ps3	8.0291	1.93133	0.933505	4.23244	0.0396583	1	Mast
Paxbp1	8.30975	1.86133	1.01236	4.22819	0.0397579	1	Mast
Atp5md	23.3801	-0.923449	0.457186	4.22777	0.0397676	1	Mast
Gm14164	3.01693	2.4214	1.29536	4.22662	0.0397945	1	Mast
Fuom	2.06838	2.13778	1.59593	4.20178	0.0403817	1	Mast
Idh3g	3.22458	1.61411	0.996728	4.19168	0.0406228	1	Mast
AW112010	12.1371	-1.36576	0.68786	4.18854	0.0406982	1	Mast
Arl6ip1	11.6202	1.35012	0.716152	4.12236	0.0423199	1	Mast
Plin2	15.8749	-0.923022	0.485684	4.10901	0.0426554	1	Mast
Cp	25.8956	-1.00156	0.496842	4.10052	0.0428699	1	Mast
Ran	40.4617	-0.635945	0.327356	4.09377	0.0430414	1	Mast
P4ha1	21.0653	0.737186	0.36618	4.08527	0.0432585	1	Mast
Eif4a1	94.0887	-0.512169	0.253179	4.07514	0.0435187	1	Mast
Nol11	5.19018	1.49255	0.97413	4.07195	0.0436008	1	Mast
Nop56	10.6713	-1.04763	0.563541	4.06965	0.0436602	1	Mast
Tmem132c	9.03923	1.09384	0.567739	4.06177	0.0438644	1	Mast
Sec23a	6.49728	1.20612	0.621408	4.03258	0.0446296	1	Mast
Tmco4	2.60781	1.75979	1.16646	4.02961	0.0447083	1	Mast
Tomm20	27.8497	-0.731857	0.391625	3.97937	0.0460609	1	Mast
Lars2	77.7266	0.80279	0.400452	3.94603	0.0469821	1	Mast
Mark4	5.34195	1.75892	1.04501	3.92187	0.047662	1	Mast
Prkcsh	5.04812	2.12833	1.18747	3.87284	0.0490733	1	Mast
Dock11	13.6159	0.84491	0.43475	3.86155	0.0494045	1	Mast
Tsfm	2.49065	1.85079	1.29516	3.84557	0.0498774	1	Mast
Zbtb16	54.5473	2.05982	0.470073	4.38191	1.17643962974098e-05	0.146984	lymphatic endothelial
Retn	19.2108	-3.12908	0.774075	15.0469	0.00010487	0.818717	lymphatic endothelial
Fcor	4.78514	-3.20941	0.910077	12.4479	0.000418472	0.959384	lymphatic endothelial
Cdo1	14.5668	-1.80592	0.537816	11.0218	0.000900486	0.959384	lymphatic endothelial
Ftl1	1285.33	-0.752281	0.242845	9.50216	0.0020523	0.959384	lymphatic endothelial
Cidec	9.79083	-2.44834	0.797587	8.95921	0.00276074	0.959384	lymphatic endothelial
Gpd1	3.75822	-2.91883	0.974976	8.86031	0.00291438	0.959384	lymphatic endothelial
Ccdc115	26.9862	-0.692627	0.238681	8.55908	0.00343804	0.959384	lymphatic endothelial
Cxcl9	24.959	-2.16638	0.712801	8.46683	0.0036168	0.959384	lymphatic endothelial
Lrp1b	14.1843	2.47435	0.841915	8.11751	0.00438397	0.959384	lymphatic endothelial
Ttc8	13.7254	1.17875	0.419959	7.91105	0.00491337	0.959384	lymphatic endothelial
Cfd	110.473	-2.75181	0.932769	7.70392	0.00551009	0.959384	lymphatic endothelial
Scrib	20.4977	0.855592	0.310914	7.65346	0.00566636	0.959384	lymphatic endothelial
Car3	143.705	-2.75856	0.952087	7.40693	0.00649732	0.959384	lymphatic endothelial
Cycs	158.836	-0.429475	0.160799	7.15841	0.00746133	0.959384	lymphatic endothelial
Tmem241	25.5087	0.732747	0.274271	7.14487	0.00751788	0.959384	lymphatic endothelial
Tesk1	19.8366	-0.774695	0.289906	7.12307	0.00760983	0.959384	lymphatic endothelial
Nkain2	11.6944	2.00363	0.750803	6.99868	0.008157	0.959384	lymphatic endothelial
Rpl10-ps3	80.8966	1.05558	0.398484	6.9272	0.00848945	0.959384	lymphatic endothelial
Mfap1b	38.0523	-0.665	0.255976	6.82398	0.00899421	0.959384	lymphatic endothelial
Inka2	5.39467	-1.3701	0.526372	6.81542	0.00903742	0.959384	lymphatic endothelial
2310014F06Rik	3.05297	2.11364	0.83818	6.71758	0.00954668	0.959384	lymphatic endothelial
Snu13	285.358	-0.524263	0.202535	6.66269	0.0098452	0.959384	lymphatic endothelial
Cep350	110.457	0.435603	0.171631	6.61307	0.0101233	0.959384	lymphatic endothelial
Eif5a	461.419	-0.407334	0.158678	6.58093	0.0103077	0.959384	lymphatic endothelial
Tma16	19.5612	-0.924203	0.36283	6.52596	0.0106311	0.959384	lymphatic endothelial
Gtf2i	88.2896	0.468583	0.184299	6.51309	0.0107083	0.959384	lymphatic endothelial
Hp	14.4192	-3.21606	1.19537	6.47584	0.0109351	0.959384	lymphatic endothelial
Mboat1	40.2009	0.82177	0.323855	6.41949	0.0112875	0.959384	lymphatic endothelial
Eif3j1	285.751	-0.567414	0.22501	6.31949	0.0119418	0.959384	lymphatic endothelial
Eif6	126.438	-0.607296	0.24279	6.28599	0.0121696	0.959384	lymphatic endothelial
Col4a5	47.4291	0.702326	0.282012	6.17232	0.0129764	0.959384	lymphatic endothelial
C130079G13Rik	3.1937	1.95362	0.799193	6.13208	0.0132751	0.959384	lymphatic endothelial
Adipoq	9.70136	-2.20041	0.867666	6.07641	0.0136999	0.959384	lymphatic endothelial
Lce1a2	15.2004	1.93521	0.790466	5.94712	0.0147413	0.959384	lymphatic endothelial
Ddx21	238.072	-0.448021	0.184464	5.88597	0.015262	0.959384	lymphatic endothelial
Smyd3	138.707	0.479523	0.197992	5.85722	0.0155133	0.959384	lymphatic endothelial
Trf	46.4326	-0.878998	0.363042	5.83088	0.0157472	0.959384	lymphatic endothelial
Rfxap	21.9059	-0.731554	0.304996	5.80734	0.0159595	0.959384	lymphatic endothelial
Lce1c	13.9878	2.04843	0.847146	5.77766	0.0162311	0.959384	lymphatic endothelial
Fa2h	11.6634	1.303	0.546294	5.77536	0.0162523	0.959384	lymphatic endothelial
Cox8b	3.95753	-2.07502	0.838895	5.70288	0.0169371	0.959384	lymphatic endothelial
Tfcp2l1	2.66319	-2.0004	0.875409	5.67712	0.0171876	0.959384	lymphatic endothelial
Trim2	90.9353	0.422943	0.177562	5.65782	0.0173777	0.959384	lymphatic endothelial
Ddx54	65.2593	-0.54977	0.231811	5.6284	0.0176718	0.959384	lymphatic endothelial
Pkia	63.5598	0.555696	0.233793	5.60919	0.0178665	0.959384	lymphatic endothelial
Rab27a	54.7526	0.620585	0.261022	5.59893	0.0179715	0.959384	lymphatic endothelial
Scn2a	4.43053	1.60956	0.687565	5.59435	0.0180185	0.959384	lymphatic endothelial
Cyp1a1	51.5678	-2.53453	1.01859	5.59399	0.0180222	0.959384	lymphatic endothelial
Fhit	69.2329	0.845419	0.359153	5.58041	0.0181625	0.959384	lymphatic endothelial
Rbp4	5.06043	-2.40074	0.995516	5.52955	0.0186979	0.959384	lymphatic endothelial
Rin3	111.505	0.566703	0.23993	5.52564	0.0187397	0.959384	lymphatic endothelial
Hist2h2aa1	7.13382	-1.50333	0.626475	5.49217	0.0191018	0.959384	lymphatic endothelial
Clip3	9.07606	-0.997588	0.42902	5.48741	0.0191539	0.959384	lymphatic endothelial
Gpx7	8.54264	1.08544	0.466944	5.47954	0.0192403	0.959384	lymphatic endothelial
Gm11867	37.3731	3.28199	1.29542	5.47778	0.0192597	0.959384	lymphatic endothelial
AC160336.1	9.55997	-1.10235	0.475256	5.47485	0.019292	0.959384	lymphatic endothelial
Gm10801	2.36013	2.45766	1.05483	5.46224	0.0194317	0.959384	lymphatic endothelial
Slc45a4	65.7711	0.734277	0.31271	5.44746	0.0195968	0.959384	lymphatic endothelial
Tmem41a	10.3749	1.17052	0.50465	5.43593	0.0197265	0.959384	lymphatic endothelial
Gm49980	18.2337	0.79974	0.346013	5.41635	0.019949	0.959384	lymphatic endothelial
Prmt6	7.47743	-1.16405	0.505123	5.37101	0.0204741	0.959384	lymphatic endothelial
Gm17066	14.9295	1.3992	0.605918	5.30816	0.0212258	0.959384	lymphatic endothelial
Adam2	1.36756	-2.60349	1.15436	5.24952	0.0219528	0.959384	lymphatic endothelial
Pdcd6ip	300.421	0.309763	0.135105	5.24489	0.0220114	0.959384	lymphatic endothelial
Riiad1	1.79203	2.16718	0.965984	5.23531	0.0221329	0.959384	lymphatic endothelial
Cdkal1	109.971	0.467858	0.204537	5.21459	0.0223981	0.959384	lymphatic endothelial
Lpl	152.851	-0.83806	0.365451	5.19939	0.0225948	0.959384	lymphatic endothelial
Rfx2	22.0805	0.858864	0.386883	5.1634	0.0230677	0.959384	lymphatic endothelial
Pcyox1	43.6987	0.538413	0.237975	5.14372	0.0233307	0.959384	lymphatic endothelial
6430590A07Rik	3.28608	1.57336	0.698139	5.13936	0.0233892	0.959384	lymphatic endothelial
Rps27rt	187.042	0.609725	0.268639	5.11696	0.0236931	0.959384	lymphatic endothelial
Hmgn2	29.2093	-0.984279	0.432827	5.0916	0.0240419	0.959384	lymphatic endothelial
Gapdh	480.405	-0.618695	0.27323	5.08725	0.0241024	0.959384	lymphatic endothelial
Tomm34	47.0951	0.547811	0.244407	5.05019	0.0246232	0.959384	lymphatic endothelial
Tspan5	540.239	0.408509	0.182177	5.01537	0.0251232	0.959384	lymphatic endothelial
Lce1l	11.689	1.4747	0.667573	5.00009	0.025346	0.959384	lymphatic endothelial
Sars	90.9576	-0.474831	0.212143	4.99591	0.0254072	0.959384	lymphatic endothelial
Lce1e	1.11758	3.27401	1.60046	4.95705	0.0259844	0.959384	lymphatic endothelial
Cebpz	131.867	-0.395439	0.177445	4.9529	0.0260469	0.959384	lymphatic endothelial
Rnf13	177.476	0.459333	0.206057	4.9467	0.0261406	0.959384	lymphatic endothelial
Shroom2	61.9354	0.476031	0.214049	4.93979	0.0262453	0.959384	lymphatic endothelial
Aldh1l1	2.69239	-2.26475	1.00007	4.92866	0.0264148	0.959384	lymphatic endothelial
Shprh	32.3554	0.563687	0.254016	4.90741	0.0267417	0.959384	lymphatic endothelial
Srm	26.0453	-0.659177	0.300727	4.90348	0.0268026	0.959384	lymphatic endothelial
Crnkl1	36.1347	-0.546127	0.248033	4.895	0.0269346	0.959384	lymphatic endothelial
Tppp	37.4416	0.80703	0.363948	4.86959	0.027334	0.959384	lymphatic endothelial
Mphosph9	12.6396	0.854573	0.390916	4.84176	0.0277786	0.959384	lymphatic endothelial
Wdr43	123.288	-0.471955	0.215759	4.83302	0.0279196	0.959384	lymphatic endothelial
Ranbp1	153.533	-0.390462	0.179268	4.807	0.0283444	0.959384	lymphatic endothelial
Fasn	37.394	-1.22429	0.556884	4.80429	0.028389	0.959384	lymphatic endothelial
Cfap53	2.11669	-2.10565	0.981684	4.79798	0.0284931	0.959384	lymphatic endothelial
Ccnd3	76.665	0.475495	0.216203	4.79704	0.0285087	0.959384	lymphatic endothelial
Cldn23	5.54043	1.50287	0.702658	4.77897	0.0288093	0.959384	lymphatic endothelial
1700034P13Rik	3.62403	-1.32826	0.625694	4.76824	0.0289894	0.959384	lymphatic endothelial
Xrcc4	54.2053	0.528541	0.241733	4.74867	0.029321	0.959384	lymphatic endothelial
Slc25a21	0.932802	2.951	1.4708	4.74421	0.029397	0.959384	lymphatic endothelial
Ifitm1	62.5139	-0.65154	0.298664	4.73909	0.0294847	0.959384	lymphatic endothelial
Gm42939	1.97402	-1.80035	0.862738	4.71073	0.0299749	0.959384	lymphatic endothelial
Slc12a9	8.01234	-0.866548	0.398812	4.70978	0.0299915	0.959384	lymphatic endothelial
Arsb	58.6539	0.506491	0.234989	4.69842	0.0301903	0.959384	lymphatic endothelial
Dlg2	16.0442	1.31412	0.618495	4.6945	0.0302593	0.959384	lymphatic endothelial
Cops8	61.01	-0.390974	0.182348	4.66193	0.0308385	0.959384	lymphatic endothelial
Atp6v0c	326.93	-0.361114	0.167492	4.65991	0.0308747	0.959384	lymphatic endothelial
Ntm	12.4745	1.72357	0.778374	4.6562	0.0309417	0.959384	lymphatic endothelial
Poglut3	40.2374	0.711501	0.329805	4.65503	0.0309626	0.959384	lymphatic endothelial
Cpxm1	6.99446	-1.61395	0.773584	4.6517	0.0310228	0.959384	lymphatic endothelial
Prg4	2.06471	-2.15637	1.04264	4.61879	0.0316235	0.959384	lymphatic endothelial
Glo1	60.5409	0.527735	0.246212	4.61723	0.0316523	0.959384	lymphatic endothelial
Kif13a	156.216	0.327322	0.152105	4.61599	0.0316752	0.959384	lymphatic endothelial
Adamts5	44.1068	-0.750777	0.353691	4.59637	0.0320398	0.959384	lymphatic endothelial
Gps2	52.4469	-0.566269	0.263768	4.59359	0.0320917	0.959384	lymphatic endothelial
Gstp1	15.7999	-1.6829	0.777789	4.59066	0.0321467	0.959384	lymphatic endothelial
D830024N08Rik	0.828738	2.56925	1.33552	4.58607	0.0322328	0.959384	lymphatic endothelial
Aldh1a3	8.56907	-1.67106	0.770325	4.58118	0.032325	0.959384	lymphatic endothelial
Wdr89	137.191	0.89934	0.417848	4.57741	0.0323962	0.959384	lymphatic endothelial
Hltf	50.8966	0.511972	0.240135	4.57546	0.0324331	0.959384	lymphatic endothelial
Fbxo31	21.6844	0.685599	0.319549	4.5511	0.0328976	0.959384	lymphatic endothelial
Mt1	1121.22	-0.76712	0.357868	4.54827	0.0329519	0.959384	lymphatic endothelial
Pafah2	6.91488	0.967074	0.455812	4.51852	0.0335298	0.959384	lymphatic endothelial
Uvrag	267.284	0.428246	0.201626	4.51695	0.0335606	0.959384	lymphatic endothelial
Drg1	48.233	0.445704	0.212377	4.48646	0.0341644	0.959384	lymphatic endothelial
Hnrnpd	213.414	-0.360101	0.170014	4.47934	0.0343069	0.959384	lymphatic endothelial
Tnfaip8l3	76.6174	0.734861	0.345025	4.45612	0.0347764	0.959384	lymphatic endothelial
Paip2b	25.9003	-0.560227	0.267859	4.45495	0.0348002	0.959384	lymphatic endothelial
Rpl36a-ps1	26.5583	0.661475	0.31313	4.4547	0.0348053	0.959384	lymphatic endothelial
Rrs1	24.7714	-0.657974	0.321956	4.44143	0.0350768	0.959384	lymphatic endothelial
Rrp8	21.5468	-0.616631	0.296413	4.43463	0.0352168	0.959384	lymphatic endothelial
Chpt1	57.5398	-0.632702	0.299032	4.43148	0.0352819	0.959384	lymphatic endothelial
Eif4a1	685.399	-0.384348	0.182468	4.42961	0.0353205	0.959384	lymphatic endothelial
Tlnrd1	28.8141	-0.571307	0.27919	4.40368	0.0358614	0.959384	lymphatic endothelial
Bad	22.4937	0.82464	0.392834	4.40246	0.0358872	0.959384	lymphatic endothelial
Srgap3	84.8305	0.66803	0.316671	4.39617	0.0360197	0.959384	lymphatic endothelial
Fktn	19.6022	0.718276	0.342745	4.39541	0.0360357	0.959384	lymphatic endothelial
Tnni1	0.845858	2.77608	1.45172	4.38025	0.0363578	0.959384	lymphatic endothelial
Rom1	2.28236	-1.71408	0.831646	4.37051	0.0365661	0.959384	lymphatic endothelial
Pisd	30.6695	-0.605064	0.292171	4.36967	0.036584	0.959384	lymphatic endothelial
Ano9	9.72474	1.42474	0.701472	4.36728	0.0366354	0.959384	lymphatic endothelial
Gm11361	17.279	0.995334	0.487633	4.29641	0.0381928	0.959384	lymphatic endothelial
Poglut1	21.9305	0.553516	0.269138	4.25083	0.0392311	0.959384	lymphatic endothelial
Ndufaf8	38.162	0.547739	0.265551	4.24912	0.0392708	0.959384	lymphatic endothelial
Zfp944	11.1873	-0.771048	0.376048	4.24714	0.0393165	0.959384	lymphatic endothelial
Tnfrsf12a	105.651	-0.623217	0.304052	4.22957	0.0397254	0.959384	lymphatic endothelial
Pqbp1	41.2022	-0.458611	0.222624	4.225	0.0398326	0.959384	lymphatic endothelial
Tmem209	18.312	0.818676	0.400899	4.19902	0.0404473	0.959384	lymphatic endothelial
Gm12905	3.60872	-1.28483	0.660646	4.19476	0.040549	0.959384	lymphatic endothelial
Eif4ebp1	36.6186	-0.558838	0.278211	4.1938	0.040572	0.959384	lymphatic endothelial
Rpain	23.7121	-0.635216	0.310609	4.18842	0.0407011	0.959384	lymphatic endothelial
Dok1	7.08868	0.994987	0.492095	4.17588	0.0410033	0.959384	lymphatic endothelial
Ralgps1	70.4764	0.461867	0.226319	4.1648	0.0412722	0.959384	lymphatic endothelial
Rpl9-ps6	77.0252	0.816022	0.398974	4.1607	0.0413723	0.959384	lymphatic endothelial
Tsc22d3	173.558	0.530625	0.259785	4.15507	0.04151	0.959384	lymphatic endothelial
Mcpt4	7.15209	-2.1119	1.03143	4.1546	0.0415217	0.959384	lymphatic endothelial
Arhgap9	2.50026	1.6966	0.880651	4.14676	0.0417142	0.959384	lymphatic endothelial
Cnot11	14.2251	-0.665643	0.327501	4.14566	0.0417414	0.959384	lymphatic endothelial
Asap1	351.165	0.365919	0.179853	4.12333	0.0422958	0.959384	lymphatic endothelial
Lce1b	17.5541	1.53366	0.758788	4.1078	0.0426858	0.959384	lymphatic endothelial
Lancl1	25.5018	0.577427	0.285811	4.10422	0.0427764	0.959384	lymphatic endothelial
Gm10076	408.628	-0.990199	0.484855	4.09475	0.0430165	0.959384	lymphatic endothelial
Neil3	1.34968	2.3773	1.20177	4.09354	0.0430473	0.959384	lymphatic endothelial
Trabd2b	64.6364	0.500536	0.250471	4.09318	0.0430566	0.959384	lymphatic endothelial
Slain2	120.716	0.377282	0.186445	4.08513	0.0432621	0.959384	lymphatic endothelial
Thada	47.0822	0.438382	0.221009	4.0771	0.0434682	0.959384	lymphatic endothelial
Prim2	21.7761	0.698693	0.347833	4.04399	0.0443289	0.959384	lymphatic endothelial
Ran	239.297	-0.288602	0.143642	4.03545	0.0445539	0.959384	lymphatic endothelial
Stk25	35.6876	-0.506826	0.253576	4.02339	0.0448734	0.959384	lymphatic endothelial
Ube2s	207.943	-0.507345	0.252486	4.02336	0.0448742	0.959384	lymphatic endothelial
Rbl2	26.8186	0.653848	0.328854	4.0229	0.0448865	0.959384	lymphatic endothelial
Prdm15	10.4757	0.863726	0.443142	4.02049	0.0449506	0.959384	lymphatic endothelial
Aak1	203.902	0.373895	0.186537	4.00326	0.0454124	0.959384	lymphatic endothelial
Spsb1	124.097	0.514894	0.257037	3.98956	0.0457831	0.959384	lymphatic endothelial
Ftsj3	34.6225	-0.448552	0.230532	3.97174	0.0462699	0.959384	lymphatic endothelial
Armt1	8.30985	1.0379	0.532041	3.96804	0.0463717	0.959384	lymphatic endothelial
3110001I22Rik	4.01798	-1.13899	0.587732	3.96677	0.0464067	0.959384	lymphatic endothelial
Cntnap2	1.46756	1.97082	1.02786	3.9663	0.0464198	0.959384	lymphatic endothelial
Dpp7	10.3567	-0.751195	0.386803	3.9626	0.0465217	0.959384	lymphatic endothelial
Cpq	83.6445	0.541461	0.272168	3.94853	0.0469124	0.959384	lymphatic endothelial
Hypk	55.1342	0.482903	0.243664	3.94189	0.0470978	0.959384	lymphatic endothelial
Ip6k2	22.4233	-0.546517	0.27606	3.93741	0.0472235	0.959384	lymphatic endothelial
Mturn	20.8556	-0.644239	0.325361	3.93687	0.0472387	0.959384	lymphatic endothelial
Otud1	124.201	0.517238	0.260117	3.93576	0.0472698	0.959384	lymphatic endothelial
Nupr1	136.501	-0.704909	0.355159	3.9207	0.0476951	0.959384	lymphatic endothelial
Prkacb	87.0728	0.335965	0.169616	3.9198	0.0477206	0.959384	lymphatic endothelial
Nnmt	9.98813	-1.15009	0.581791	3.91845	0.0477589	0.959384	lymphatic endothelial
Rnps1	83.8935	-0.421731	0.213106	3.91449	0.0478715	0.959384	lymphatic endothelial
Nhlrc2	56.1845	0.455238	0.233343	3.88973	0.0485821	0.959384	lymphatic endothelial
Ccl20	3.58397	-2.02231	1.07093	3.88658	0.0486735	0.959384	lymphatic endothelial
Bcl2l1	183.64	0.456804	0.231298	3.86854	0.0491993	0.959384	lymphatic endothelial
Cad	9.47877	-0.859688	0.435247	3.86601	0.0492737	0.959384	lymphatic endothelial
Gm43566	1.23512	-2.39928	1.24067	3.8466	0.0498469	0.959384	lymphatic endothelial
Gdf15	85.4484	-1.33889	0.370004	12.7146	0.000362805	0.926322	Smooth muscle cell
Cxcl5	3.78293	-3.62033	1.1914	8.44846	0.00365353	0.926322	Smooth muscle cell
Rpl35	106.084	-1.07158	0.367545	8.36421	0.00382683	0.926322	Smooth muscle cell
Lig1	2.79543	2.88184	1.12463	8.02869	0.00460421	0.926322	Smooth muscle cell
Higd1b	2.5542	2.80559	1.06674	7.45068	0.00634124	0.926322	Smooth muscle cell
Afg1l	2.15217	3.15842	1.33065	7.35659	0.00668173	0.926322	Smooth muscle cell
Eif3j1	29.0999	-1.01202	0.37222	7.35098	0.00670261	0.926322	Smooth muscle cell
Etv5	4.41918	3.39438	1.31218	7.23071	0.00716667	0.926322	Smooth muscle cell
Mettl1	1.6036	3.48572	1.40696	7.13547	0.0075574	0.926322	Smooth muscle cell
Eif4a1	73.1054	-0.627563	0.236207	7.1204	0.00762116	0.926322	Smooth muscle cell
Olfm1	5.72226	2.37432	0.988242	7.09761	0.00771867	0.926322	Smooth muscle cell
Ccl7	44.449	-1.35614	0.50032	7.06959	0.00784034	0.926322	Smooth muscle cell
Pkn1	2.78674	2.26167	0.897378	6.92747	0.00848816	0.926322	Smooth muscle cell
Ftl1	109.231	-0.972269	0.369245	6.75955	0.00932473	0.926322	Smooth muscle cell
Nckap5	11.9354	1.32448	0.522788	6.66429	0.0098364	0.926322	Smooth muscle cell
H2-M9	5.60505	-2.33296	0.890962	6.43623	0.0111816	0.926322	Smooth muscle cell
Ufl1	4.67548	1.7565	0.746858	6.14736	0.0131608	0.926322	Smooth muscle cell
Rfxap	2.53359	2.29876	1.13409	5.8584	0.0155029	0.926322	Smooth muscle cell
Akt1	8.24914	1.32269	0.641524	5.84518	0.0156198	0.926322	Smooth muscle cell
Mmaa	1.48773	2.72783	1.25419	5.82533	0.015797	0.926322	Smooth muscle cell
Ankrd44	9.30993	1.23956	0.520906	5.76955	0.0163062	0.926322	Smooth muscle cell
Dhrs4	1.68924	2.5711	1.11301	5.73629	0.0166179	0.926322	Smooth muscle cell
Tubb6	11.7934	-1.13894	0.482689	5.70687	0.0168986	0.926322	Smooth muscle cell
Ubb	258.859	-0.731667	0.305641	5.69278	0.0170348	0.926322	Smooth muscle cell
Ankrd13a	4.47475	1.93425	0.84983	5.61483	0.0178091	0.926322	Smooth muscle cell
Fam133b	7.00435	-1.17462	0.507955	5.43506	0.0197364	0.926322	Smooth muscle cell
Mrpl57	4.70386	1.82089	0.775345	5.40194	0.0201144	0.926322	Smooth muscle cell
Gm10076	33.2151	-1.31806	0.570321	5.33749	0.0208715	0.926322	Smooth muscle cell
Camk1d	476.912	1.20568	0.514954	5.32145	0.0210645	0.926322	Smooth muscle cell
Ubxn8	1.88323	-2.40638	1.10553	5.30815	0.0212259	0.926322	Smooth muscle cell
2025-09-01	1.90605	2.33157	1.44939	5.29688	0.0213636	0.926322	Smooth muscle cell
Plcb1	26.6172	0.875098	0.386819	5.204	0.022535	0.926322	Smooth muscle cell
Dock1	12.9267	1.14059	0.508108	5.14332	0.0233359	0.926322	Smooth muscle cell
Zbtb16	12.4547	1.17728	0.539349	4.95378	0.0260336	0.926322	Smooth muscle cell
Nampt	19.3076	0.873836	0.445371	4.84104	0.0277901	0.926322	Smooth muscle cell
Ddx21	24.989	-0.773826	0.354585	4.81523	0.0282092	0.926322	Smooth muscle cell
Gabarapl1	14.6355	-0.911708	0.415627	4.8146	0.0282197	0.926322	Smooth muscle cell
Gm26917	24.543	0.920519	0.422615	4.75921	0.029142	0.926322	Smooth muscle cell
Cebpz	14.2125	-0.956821	0.448521	4.75388	0.0292323	0.926322	Smooth muscle cell
Adm	5.32276	-1.22211	0.5812	4.72804	0.0296746	0.926322	Smooth muscle cell
Il15	3.46481	2.20795	1.17874	4.69672	0.0302203	0.926322	Smooth muscle cell
Psmd6	6.66992	-1.21917	0.55744	4.67035	0.0306876	0.926322	Smooth muscle cell
Pelo	5.42364	1.4515	0.830611	4.64625	0.0311214	0.926322	Smooth muscle cell
Cmtm8	2.80974	2.19466	1.16544	4.63285	0.0313654	0.926322	Smooth muscle cell
Asxl3	1.96284	2.19925	1.48498	4.62176	0.0315689	0.926322	Smooth muscle cell
Atrx	30.9797	0.584597	0.27927	4.60559	0.031868	0.926322	Smooth muscle cell
Tmem237	1.05162	-3.1537	1.62346	4.58586	0.0322368	0.926322	Smooth muscle cell
Lce1a2	1.49535	2.74631	1.43513	4.5677	0.0325804	0.926322	Smooth muscle cell
Fancc	8.5871	1.06819	0.620703	4.55653	0.0327935	0.926322	Smooth muscle cell
Pstk	1.68366	2.20898	1.15129	4.54378	0.0330386	0.926322	Smooth muscle cell
Dock8	3.58942	1.48391	0.715018	4.53829	0.0331448	0.926322	Smooth muscle cell
Lor	17.5652	1.5673	0.723315	4.51543	0.0335904	0.926322	Smooth muscle cell
U2af1	13.0814	-0.802487	0.393188	4.51442	0.0336104	0.926322	Smooth muscle cell
Cdkal1	6.81873	1.1158	0.531637	4.50075	0.03388	0.926322	Smooth muscle cell
Slc39a13	2.26032	-2.40895	1.17082	4.48011	0.0342916	0.926322	Smooth muscle cell
Slc24a3	6.91632	1.20495	0.583119	4.46296	0.0346373	0.926322	Smooth muscle cell
Chid1	1.05238	2.34851	1.5165	4.39995	0.03594	0.926322	Smooth muscle cell
Chka	17.4798	1.17902	0.607835	4.37701	0.0364269	0.926322	Smooth muscle cell
4931406C07Rik	2.76998	1.86522	1.08872	4.36711	0.036639	0.926322	Smooth muscle cell
1600010M07Rik	3.38656	-1.70066	0.837794	4.3534	0.0369351	0.926322	Smooth muscle cell
Ncoa3	8.03307	1.15442	0.582997	4.35047	0.0369988	0.926322	Smooth muscle cell
Eri1	7.82571	1.77253	0.95348	4.33774	0.0372763	0.926322	Smooth muscle cell
Idh1	3.48056	2.06374	1.00794	4.33156	0.037412	0.926322	Smooth muscle cell
Ak4	1.99395	-2.42203	1.19572	4.32926	0.0374626	0.926322	Smooth muscle cell
Unc5c	9.94869	-1.65016	0.77687	4.30603	0.0379776	0.926322	Smooth muscle cell
Glg1	14.0739	0.829513	0.409392	4.28938	0.0383512	0.926322	Smooth muscle cell
Ldb2	19.714	0.959921	0.469719	4.26518	0.0389012	0.926322	Smooth muscle cell
Pard3	22.2515	0.618845	0.300344	4.25192	0.039206	0.926322	Smooth muscle cell
Abcc5	4.74993	1.15769	0.581315	4.25038	0.0392416	0.926322	Smooth muscle cell
Eif2d	1.16463	2.43913	1.22002	4.2471	0.0393174	0.926322	Smooth muscle cell
Gnb4	21.9625	0.917208	0.445282	4.24696	0.0393208	0.926322	Smooth muscle cell
St3gal4	10.8605	1.15257	0.566106	4.23729	0.0395452	0.926322	Smooth muscle cell
Slain2	7.30014	1.14703	0.570798	4.23435	0.0396138	0.926322	Smooth muscle cell
Odc1	13.9549	-0.848571	0.410047	4.22855	0.0397493	0.926322	Smooth muscle cell
Lsmem1	4.8211	2.15962	1.04954	4.20965	0.0401946	0.926322	Smooth muscle cell
Actr6	2.01976	1.92281	1.39134	4.1722	0.0410925	0.926322	Smooth muscle cell
Borcs6	3.25884	-1.64156	0.837602	4.1621	0.0413382	0.926322	Smooth muscle cell
E130307A14Rik	2.09439	-1.96093	1.00958	4.13877	0.0419117	0.926322	Smooth muscle cell
Pcdh18	2.77869	1.70604	0.838986	4.13059	0.0421148	0.926322	Smooth muscle cell
Rpl10	143.944	-0.780498	0.381303	4.11757	0.0424401	0.926322	Smooth muscle cell
Cxcl2	285.471	-1.02126	0.500296	4.10136	0.0428488	0.926322	Smooth muscle cell
Ctbs	1.5173	2.50076	1.43056	4.06567	0.0437634	0.926322	Smooth muscle cell
Ankrd46	1.88866	2.09106	1.13013	4.05801	0.0439622	0.926322	Smooth muscle cell
Csf3	31.9689	-1.47415	0.709847	4.00537	0.0453556	0.926322	Smooth muscle cell
Hdx	9.53826	-1.24087	0.616948	3.98766	0.0458346	0.926322	Smooth muscle cell
Lrrc8c	15.6524	0.824528	0.429192	3.98549	0.0458938	0.926322	Smooth muscle cell
Ccdc171	2.42879	1.78503	1.1848	3.98497	0.0459078	0.926322	Smooth muscle cell
Procr	196.404	-0.997319	0.497773	3.97057	0.0463021	0.926322	Smooth muscle cell
Prelid2	2.12872	1.84318	1.31122	3.95637	0.0466942	0.926322	Smooth muscle cell
Mfsd6	3.61632	1.75518	1.08266	3.93551	0.0472767	0.926322	Smooth muscle cell
Cpox	2.34086	1.92242	1.24147	3.93173	0.0473832	0.926322	Smooth muscle cell
Dctpp1	2.16345	2.52695	1.57077	3.9279	0.0474912	0.926322	Smooth muscle cell
Cyp1a1	1.36669	-2.38062	1.3132	3.9222	0.0476526	0.926322	Smooth muscle cell
Rps27	398.66	-0.494599	0.24933	3.91744	0.0477876	0.926322	Smooth muscle cell
Itga4	6.10325	1.28596	0.753477	3.91122	0.0479648	0.926322	Smooth muscle cell
Sacs	4.48991	1.50034	1.03797	3.89863	0.0483256	0.926322	Smooth muscle cell
Asb13	1.44748	2.20266	1.32037	3.88724	0.0486542	0.926322	Smooth muscle cell
Nop58	35.596	-0.628012	0.328791	3.84584	0.0498695	0.926322	Smooth muscle cell
Stxbp4	1.53168	1.9661	1.19167	3.84198	0.0499843	0.926322	Smooth muscle cell
Gabarapl1	16.9925	-1.22455	0.398248	10.0784	0.00150015	0.896077	Lymphocyte
Fam207a	5.77253	1.66249	0.671459	8.62128	0.00332257	0.896077	Lymphocyte
Ubxn2b	1.98753	2.81467	1.09484	8.42226	0.00370655	0.896077	Lymphocyte
Ptpn21	1.96729	-3.10462	1.16346	8.11054	0.00440087	0.896077	Lymphocyte
a	2.59172	-2.29464	0.862413	8.01734	0.00463315	0.896077	Lymphocyte
Ddah1	4.32729	2.28333	0.870306	7.90185	0.00493843	0.896077	Lymphocyte
Dnajb4	40.3484	-0.781829	0.281365	7.82243	0.00516019	0.896077	Lymphocyte
Ndufaf5	4.01383	2.33701	1.04535	7.46234	0.00630031	0.896077	Lymphocyte
Gm49980	7.56924	1.42514	0.57555	7.46186	0.00630198	0.896077	Lymphocyte
Gnl3	18.9017	-0.853522	0.314108	7.38019	0.00659463	0.896077	Lymphocyte
Col14a1	1.71609	-3.98074	1.5591	7.21397	0.00723382	0.896077	Lymphocyte
Rab6b	16.7377	1.1182	0.477123	7.19967	0.00729169	0.896077	Lymphocyte
Nol10	28.6953	0.673421	0.254768	7.13274	0.00756892	0.896077	Lymphocyte
Gm11867	10.3804	2.71517	1.00249	7.00947	0.00810795	0.896077	Lymphocyte
Rpa2	4.64605	1.96883	0.901457	6.99196	0.00818765	0.896077	Lymphocyte
Ogfr	2.9952	-1.90161	0.764691	6.9212	0.00851796	0.896077	Lymphocyte
Abcd1	4.49434	1.62914	0.859691	6.8364	0.00893187	0.896077	Lymphocyte
Ubb	395.244	-0.67093	0.258719	6.7104	0.00958522	0.896077	Lymphocyte
Lcn2	3.67459	-2.80355	1.08591	6.68054	0.00974709	0.896077	Lymphocyte
Cfap299	2.35441	2.93512	1.45282	6.51202	0.0107148	0.896077	Lymphocyte
Uevld	4.96159	1.66321	0.818985	6.50631	0.0107493	0.896077	Lymphocyte
Rrm2	2.17906	-2.08781	0.884687	6.23495	0.0125253	0.896077	Lymphocyte
Slc25a33	6.10835	2.05306	0.926322	6.22728	0.0125797	0.896077	Lymphocyte
Fes	6.955	1.17644	0.481559	6.20397	0.0127464	0.896077	Lymphocyte
Smug1	3.40225	2.42662	1.29211	6.17812	0.0129339	0.896077	Lymphocyte
Atp5md	173.912	-0.788681	0.319724	6.16452	0.0130338	0.896077	Lymphocyte
Rpl10	265.788	-0.796795	0.321341	6.09351	0.013568	0.896077	Lymphocyte
Gpx3	5.42417	-2.87682	1.15918	6.03826	0.0139991	0.896077	Lymphocyte
Prpf31	4.6558	1.64306	0.870885	6.01607	0.0141761	0.896077	Lymphocyte
Mrps31	1.91689	-2.02968	0.896341	6.00936	0.0142301	0.896077	Lymphocyte
Ifi204	1.78387	-3.50638	1.51347	5.9813	0.0144583	0.896077	Lymphocyte
Cep192	11.7542	0.992255	0.428617	5.93563	0.0148378	0.896077	Lymphocyte
Jam2	2.29643	-2.44838	1.07485	5.85966	0.0154918	0.896077	Lymphocyte
Sh2d1a	4.31289	2.05224	1.01799	5.74343	0.0165504	0.896077	Lymphocyte
Nsmce3	7.01262	1.34308	0.707715	5.73498	0.0166303	0.896077	Lymphocyte
Ccdc82	18.8678	-0.646548	0.290566	5.72638	0.0167119	0.896077	Lymphocyte
Zfp382	2.2526	-2.38686	1.06141	5.66002	0.0173559	0.896077	Lymphocyte
Gorab	2.54069	2.13775	1.23932	5.64374	0.0175178	0.896077	Lymphocyte
Cenpe	2.62734	1.75879	1.12564	5.52774	0.0187172	0.896077	Lymphocyte
Cox11	7.42399	1.27142	0.679689	5.52068	0.018793	0.896077	Lymphocyte
Rnaseh2b	5.64963	1.32683	0.851976	5.48579	0.0191717	0.896077	Lymphocyte
Usp1	10.8204	0.849962	0.374629	5.4326	0.0197642	0.896077	Lymphocyte
Nod2	3.8194	-1.66788	0.729449	5.42079	0.0198984	0.896077	Lymphocyte
Bmi1	3.26987	1.46643	0.653008	5.38467	0.0203144	0.896077	Lymphocyte
Tuba4a	31.5539	-0.615985	0.27115	5.38024	0.0203661	0.896077	Lymphocyte
Itgb8	20.0711	0.861094	0.389436	5.35283	0.0206887	0.896077	Lymphocyte
Galnt10	11.8506	0.933515	0.408578	5.34794	0.0207467	0.896077	Lymphocyte
Lgr5	2.24975	-2.95292	1.33488	5.31235	0.0211747	0.896077	Lymphocyte
Gpd2	31.6715	0.618505	0.272758	5.2648	0.0217609	0.896077	Lymphocyte
Vps41	15.7713	0.801375	0.389886	5.25892	0.0218345	0.896077	Lymphocyte
Ikzf2	411.241	0.568293	0.247408	5.2423	0.0220441	0.896077	Lymphocyte
Nxpe4	2.39555	2.33305	1.40276	5.20667	0.0225004	0.896077	Lymphocyte
Hist1h2bg	1.49616	2.47257	1.36216	5.14288	0.0233419	0.896077	Lymphocyte
Ppt2	2.30239	1.88312	0.861907	5.11899	0.0236654	0.896077	Lymphocyte
Gm49797	15.8837	1.20077	0.628451	5.092	0.0240365	0.896077	Lymphocyte
Ei24	10.6152	0.885165	0.477035	5.05849	0.0245055	0.896077	Lymphocyte
Nrip3	8.30533	-1.08962	0.494093	5.03028	0.0249078	0.896077	Lymphocyte
Pnpt1	8.78916	0.897072	0.560909	4.99914	0.0253598	0.896077	Lymphocyte
Vamp7	5.16088	1.55182	0.752887	4.95382	0.0260331	0.896077	Lymphocyte
Eif4a1	98.5039	-0.516321	0.235274	4.95376	0.0260341	0.896077	Lymphocyte
Stx2	3.82431	1.8038	0.809007	4.94323	0.026193	0.896077	Lymphocyte
Gstp1	1.27926	-2.47444	1.22887	4.93754	0.0262794	0.896077	Lymphocyte
Ccdc91	4.19057	1.32198	0.76048	4.93526	0.0263142	0.896077	Lymphocyte
Amph	3.10221	1.9171	0.870183	4.89013	0.0270106	0.896077	Lymphocyte
Pear1	9.9732	0.947552	0.536335	4.88645	0.0270682	0.896077	Lymphocyte
Nkain2	4.16333	2.40099	1.36381	4.87333	0.0272748	0.896077	Lymphocyte
Rnaset2a	13.8958	1.02725	0.473031	4.85814	0.0275159	0.896077	Lymphocyte
Tnfaip2	12.085	-1.68043	0.760162	4.85406	0.0275811	0.896077	Lymphocyte
Rnaset2b	12.7963	1.15745	0.548975	4.85192	0.0276154	0.896077	Lymphocyte
Edil3	4.85025	1.3278	0.619561	4.83664	0.0278611	0.896077	Lymphocyte
Cox10	3.72392	1.35387	0.636183	4.82572	0.0280382	0.896077	Lymphocyte
Wnt5b	3.38149	-1.54883	0.731542	4.81419	0.0282264	0.896077	Lymphocyte
Tatdn1	4.75665	1.5371	0.891576	4.78985	0.0286279	0.896077	Lymphocyte
Snrk	17.1913	0.693873	0.345451	4.74261	0.0294245	0.896077	Lymphocyte
Trim41	5.77289	1.17537	0.591991	4.71336	0.029929	0.896077	Lymphocyte
Irak1	12.0896	1.04189	0.59415	4.70975	0.029992	0.896077	Lymphocyte
Zfp516	19.3852	-0.725479	0.340228	4.68644	0.0304015	0.896077	Lymphocyte
Stat5b	146.659	0.472518	0.220111	4.68262	0.0304692	0.896077	Lymphocyte
Osbpl2	6.57399	0.964896	0.500734	4.6585	0.0309002	0.896077	Lymphocyte
Gm17231	1.85358	1.83658	0.871323	4.64003	0.0312345	0.896077	Lymphocyte
Fbf1	3.50831	1.39422	1.18055	4.63051	0.0314083	0.896077	Lymphocyte
Tceal9	44.7761	-0.566051	0.277201	4.62509	0.0315075	0.896077	Lymphocyte
Aimp1	11.5584	-0.854844	0.40453	4.62469	0.031515	0.896077	Lymphocyte
Pcf11	21.053	-0.702299	0.341552	4.60488	0.0318812	0.896077	Lymphocyte
F13a1	11.8647	-2.09895	0.963397	4.59673	0.032033	0.896077	Lymphocyte
Ggt5	2.19011	2.05938	0.9775	4.58433	0.0322657	0.896077	Lymphocyte
Stard10	2.23182	-1.68662	0.833269	4.54111	0.0330902	0.896077	Lymphocyte
Rnf122	2.6342	-1.71453	0.8408	4.50091	0.0338769	0.896077	Lymphocyte
Ank	31.6881	0.704878	0.367102	4.49981	0.0338986	0.896077	Lymphocyte
Lrp1b	2.02949	3.02669	1.49011	4.49763	0.0339419	0.896077	Lymphocyte
Ptges2	2.38529	1.98415	1.35845	4.47001	0.0344948	0.896077	Lymphocyte
Vac14	10.3684	1.61009	0.880519	4.46604	0.034575	0.896077	Lymphocyte
Wdr44	28.8926	0.531728	0.252292	4.45066	0.0348877	0.896077	Lymphocyte
Prorsd1	5.80331	1.32431	0.892362	4.44021	0.035102	0.896077	Lymphocyte
Dnm1l	19.0055	0.65556	0.311224	4.43985	0.0351094	0.896077	Lymphocyte
Sdhaf4	2.88962	1.74315	1.11292	4.43934	0.0351198	0.896077	Lymphocyte
Myh11	1.25562	-2.90357	1.44384	4.42656	0.0353837	0.896077	Lymphocyte
Ly75	8.74154	0.863431	0.417661	4.42294	0.035459	0.896077	Lymphocyte
Bcl10	35.1787	-0.662569	0.321853	4.40448	0.0358447	0.896077	Lymphocyte
Hdac7	27.3909	0.6275	0.32212	4.39381	0.0360696	0.896077	Lymphocyte
Phf12	20.9596	0.577526	0.283652	4.37665	0.0364346	0.896077	Lymphocyte
Ndufa8	6.98399	0.963602	0.500921	4.37346	0.0365028	0.896077	Lymphocyte
Dennd6b	2.07889	-3.10777	1.55074	4.32898	0.0374688	0.896077	Lymphocyte
Cdk11b	126.337	-0.684773	0.329865	4.32582	0.0375383	0.896077	Lymphocyte
Lpcat1	8.63883	0.869079	0.588589	4.31533	0.0377704	0.896077	Lymphocyte
Rpl21	444.452	-0.363243	0.175072	4.29832	0.0381501	0.896077	Lymphocyte
Rmc1	7.77372	0.917955	0.566995	4.2851	0.0384478	0.896077	Lymphocyte
Cebpzos	2.58557	1.55713	0.767075	4.28025	0.0385578	0.896077	Lymphocyte
C3ar1	4.60394	-1.87718	0.917493	4.27851	0.0385972	0.896077	Lymphocyte
Rpe	16.2063	0.686555	0.369691	4.26132	0.0389897	0.896077	Lymphocyte
Tpcn1	2.12345	-1.94106	0.99902	4.25665	0.039097	0.896077	Lymphocyte
Hist1h2ap	9.07053	-2.08228	0.988548	4.25491	0.0391371	0.896077	Lymphocyte
Fos	207.579	-0.646845	0.316436	4.23498	0.0395991	0.896077	Lymphocyte
Rubcn	5.97468	1.09385	0.721147	4.21766	0.0400052	0.896077	Lymphocyte
D1Ertd622e	8.78335	0.817966	0.579146	4.21431	0.0400843	0.896077	Lymphocyte
Padi2	9.4392	-1.36238	0.675011	4.20977	0.0401918	0.896077	Lymphocyte
4930595D18Rik	1.13287	2.5838	1.25875	4.20596	0.0402822	0.896077	Lymphocyte
Ttn	5.75205	1.69683	0.835439	4.20562	0.0402903	0.896077	Lymphocyte
Sorcs1	1.74709	-2.62867	1.36631	4.19484	0.0405472	0.896077	Lymphocyte
Kctd6	2.12196	-1.56709	0.833397	4.17714	0.0409728	0.896077	Lymphocyte
Zfp607a	1.71694	-1.84976	0.977329	4.15752	0.04145	0.896077	Lymphocyte
Lysmd4	1.89446	1.76157	0.866859	4.14072	0.0418633	0.896077	Lymphocyte
Acbd5	31.5605	0.453624	0.224868	4.13389	0.0420327	0.896077	Lymphocyte
Cdc27	31.8641	0.5016	0.247389	4.12374	0.0422855	0.896077	Lymphocyte
Wdr89	26.3247	1.02309	0.503533	4.11914	0.0424006	0.896077	Lymphocyte
Mapk10	1.63171	2.0178	0.996512	4.10529	0.0427493	0.896077	Lymphocyte
Invs	3.22382	1.31668	0.681666	4.10168	0.0428405	0.896077	Lymphocyte
Gna11	5.0257	1.12544	0.6835	4.09948	0.0428964	0.896077	Lymphocyte
Stx11	88.3051	0.554195	0.277244	4.09057	0.043123	0.896077	Lymphocyte
Chrne	7.02986	-1.2621	0.64943	4.07229	0.0435922	0.896077	Lymphocyte
Cinp	2.37462	-1.39987	0.738116	4.0629	0.0438351	0.896077	Lymphocyte
Adar	8.26946	0.884606	0.546335	4.04285	0.0443588	0.896077	Lymphocyte
Gm41609	32.1421	-0.890464	0.450722	4.039	0.0444603	0.896077	Lymphocyte
Trmt61b	62.1538	-0.826806	0.409905	4.03765	0.0444958	0.896077	Lymphocyte
Ddx49	8.00941	0.891885	0.730828	4.03222	0.0446392	0.896077	Lymphocyte
Rpl36a-ps1	4.18021	1.12348	0.724794	4.02284	0.0448882	0.896077	Lymphocyte
Rgs12	4.38525	1.33746	0.785104	4.0214	0.0449265	0.896077	Lymphocyte
Gxylt2	1.87566	-2.62209	1.37873	4.01423	0.0451178	0.896077	Lymphocyte
Mydgf	9.69001	1.18876	0.701438	3.99233	0.0457078	0.896077	Lymphocyte
Vti1a	32.6785	0.543653	0.280646	3.9476	0.0469383	0.896077	Lymphocyte
Sec22a	8.51821	0.948873	0.615258	3.9447	0.0470191	0.896077	Lymphocyte
Eif1	398.341	-0.453006	0.228342	3.93702	0.0472343	0.896077	Lymphocyte
Hmgxb4	9.99432	1.11333	0.723417	3.93323	0.0473409	0.896077	Lymphocyte
Nop58	23.0996	-0.589171	0.322906	3.92515	0.047569	0.896077	Lymphocyte
Spry1	5.56791	-1.36989	0.722675	3.92461	0.0475843	0.896077	Lymphocyte
Tnfrsf8	1.61495	2.10938	1.29222	3.92276	0.0476367	0.896077	Lymphocyte
Slx4	1.19625	-2.33535	1.29963	3.92088	0.0476898	0.896077	Lymphocyte
Gm2000	31.237	0.955699	0.484601	3.91708	0.0477979	0.896077	Lymphocyte
Krtcap3	3.34523	-1.49771	0.769279	3.89257	0.0485001	0.896077	Lymphocyte
Dcun1d2	3.04881	1.05122	0.958715	3.86299	0.0493622	0.896077	Lymphocyte
Napa	23.2993	-0.502808	0.273428	3.85343	0.0496445	0.896077	Lymphocyte
Cwc25	58.0537	-0.71447	0.370488	3.84646	0.0498512	0.896077	Lymphocyte
Ftl1	602.819	-1.06365	0.284703	-3.73599	0.000186979	0.999963	Langerhans
Sh3bp5	54.0606	0.972562	0.274724	3.54015	0.000399907	0.999963	Langerhans
Nrg1	19.8628	-1.9646	0.581371	-3.37925	0.00072683	0.999963	Langerhans
Mki67	28.0925	1.05735	0.33341	3.17131	0.00151751	0.999963	Langerhans
Stac	81.3742	1.00633	0.320372	3.14113	0.00168297	0.999963	Langerhans
Sap18	39.3307	-1.09613	0.356389	-3.07565	0.00210047	0.999963	Langerhans
Proser2	23.4248	1.1289	0.373035	3.02625	0.00247608	0.999963	Langerhans
Rtn1	105.296	0.758198	0.263882	2.87324	0.00406279	0.999963	Langerhans
Eif3j1	69.0638	-0.644182	0.229748	-2.80386	0.00504942	0.999963	Langerhans
Atf4	167.2	-0.487738	0.174706	-2.79176	0.00524219	0.999963	Langerhans
Atp2b4	35.8939	0.821361	0.302956	2.71116	0.00670491	0.999963	Langerhans
Insig1	40.7715	-0.815648	0.307216	-2.65497	0.00793165	0.999963	Langerhans
Gphn	203.196	0.530861	0.201176	2.63879	0.00832023	0.999963	Langerhans
Lars2	197.296	0.739285	0.280897	2.63187	0.00849151	0.999963	Langerhans
Rps27	1086.63	-0.651318	0.24879	-2.61794	0.00884634	0.999963	Langerhans
Rpl10	611.78	-0.815923	0.319971	-2.54999	0.0107726	0.999963	Langerhans
Rin3	76.1851	0.613084	0.240447	2.54977	0.0107794	0.999963	Langerhans
Atp5md	164.394	-0.625475	0.246375	-2.53872	0.011126	0.999963	Langerhans
Ubb	663.08	-0.610073	0.24187	-2.52231	0.0116585	0.999963	Langerhans
Plcl2	40.7966	0.643478	0.257243	2.50144	0.012369	0.999963	Langerhans
Gabrp	18.3609	-1.42572	0.571844	-2.4932	0.0126597	0.999963	Langerhans
Wdr91	39.6299	0.746298	0.299452	2.49222	0.0126949	0.999963	Langerhans
Cadm1	126.84	0.579161	0.23277	2.48813	0.0128417	0.999963	Langerhans
H2-D1	237.01	-0.508751	0.204696	-2.48539	0.0129408	0.999963	Langerhans
Rnd3	27.148	-1.06104	0.43034	-2.46558	0.013679	0.999963	Langerhans
Exoc4	85.4127	0.6207	0.252296	2.46021	0.0138856	0.999963	Langerhans
Phactr2	80.1549	0.616772	0.254116	2.42713	0.015219	0.999963	Langerhans
Dennd1b	57.3326	0.595109	0.245307	2.42598	0.0152672	0.999963	Langerhans
Sipa1l3	41.2561	0.627726	0.258988	2.42376	0.0153605	0.999963	Langerhans
Marcksl1	82.0651	-0.559835	0.232283	-2.41014	0.0159462	0.999963	Langerhans
Numb	79.9133	0.578325	0.241017	2.39951	0.0164168	0.999963	Langerhans
Atp6v0c	294.522	-0.600826	0.251541	-2.38859	0.0169134	0.999963	Langerhans
Rab7b	57.3202	0.777729	0.325642	2.3883	0.0169267	0.999963	Langerhans
mt-Nd3	122.466	-0.684616	0.287878	-2.37815	0.0173997	0.999963	Langerhans
Dnaja1	276.562	-0.499082	0.210505	-2.37087	0.0177461	0.999963	Langerhans
Kazn	34.1827	3.85282	1.62916	2.36492	0.0180342	0.999963	Langerhans
Fbxw7	37.1699	0.680712	0.288759	2.35737	0.0184049	0.999963	Langerhans
Tuba4a	35.4658	-0.705154	0.299557	-2.35399	0.0185731	0.999963	Langerhans
Rps28	886.311	-0.626841	0.267334	-2.34479	0.019038	0.999963	Langerhans
Gm10800	1.74785	5.28348	2.27336	2.32408	0.020121	0.999963	Langerhans
Emd	110.334	-0.58804	0.253253	-2.32195	0.0202356	0.999963	Langerhans
Wdr89	29.7602	1.10245	0.476516	2.31356	0.0206921	0.999963	Langerhans
Rpl9-ps6	28.8557	0.996777	0.432509	2.30464	0.0211869	0.999963	Langerhans
Gm2000	49.7026	0.78828	0.342098	2.30425	0.0212084	0.999963	Langerhans
Rpl36	556.334	-0.42788	0.186735	-2.29137	0.021942	0.999963	Langerhans
Pmvk	110.969	-0.537216	0.234653	-2.2894	0.0220561	0.999963	Langerhans
Zdbf2	27.9069	-0.963951	0.421338	-2.28783	0.0221472	0.999963	Langerhans
Pfn1	203.039	-0.464466	0.204005	-2.27674	0.0228017	0.999963	Langerhans
Eif1	558.325	-0.574509	0.252703	-2.27346	0.0229987	0.999963	Langerhans
Ldlr	62.6978	-0.55978	0.247185	-2.26462	0.0235358	0.999963	Langerhans
Vps37b	50.3004	-0.756963	0.336115	-2.2521	0.0243161	0.999963	Langerhans
Macrod2	114.204	0.578379	0.257455	2.24652	0.0246706	0.999963	Langerhans
Ptpre	85.9792	0.532641	0.237101	2.24647	0.0246741	0.999963	Langerhans
Ero1lb	56.1773	0.500817	0.22437	2.23211	0.0256079	0.999963	Langerhans
Arrdc4	59.139	-0.645522	0.289308	-2.23126	0.0256639	0.999963	Langerhans
Ccr7	37.785	-1.41215	0.638785	-2.21069	0.0270576	0.999963	Langerhans
Tceal9	47.4463	-0.530963	0.240262	-2.20994	0.0271096	0.999963	Langerhans
Ccnd3	42.7694	0.678791	0.30757	2.20695	0.0273177	0.999963	Langerhans
Mctp1	97.0109	0.571036	0.259207	2.20301	0.027594	0.999963	Langerhans
Eepd1	48.6837	0.644858	0.293321	2.19847	0.0279157	0.999963	Langerhans
Idi1	60.9984	-0.60386	0.274793	-2.19751	0.0279843	0.999963	Langerhans
Dgkk	10.6106	-1.25005	0.569974	-2.19317	0.0282953	0.999963	Langerhans
Sik1	34.3189	-0.678387	0.309937	-2.18879	0.0286124	0.999963	Langerhans
Hmox1	34.8773	-1.68232	0.783892	-2.14611	0.0318638	0.999963	Langerhans
Myo1f	24.1993	0.678365	0.316183	2.14548	0.0319144	0.999963	Langerhans
Calm1	719.861	-0.548564	0.256452	-2.13905	0.0324315	0.999963	Langerhans
Tspan14	37.6047	0.591396	0.277054	2.13459	0.0327945	0.999963	Langerhans
Mat2a	49.2049	-0.63048	0.296188	-2.12865	0.0332835	0.999963	Langerhans
Agpat4	29.6236	0.756556	0.355455	2.12841	0.0333027	0.999963	Langerhans
Ugdh	11.856	-1.37957	0.651297	-2.11819	0.0341593	0.999963	Langerhans
Lce1b	1.58528	4.64679	2.19392	2.11803	0.0341724	0.999963	Langerhans
Mir142hg	113.616	-0.532557	0.25195	-2.11374	0.0345374	0.999963	Langerhans
Rrad	24.1462	-0.785963	0.372461	-2.11019	0.0348421	0.999963	Langerhans
Gsdme	173.933	0.517034	0.24568	2.1045	0.0353349	0.999963	Langerhans
Rps6ka5	129.447	0.65316	0.311529	2.09663	0.0360267	0.999963	Langerhans
Gm36723	6.54086	2.03869	0.972591	2.09614	0.0360698	0.999963	Langerhans
Skp1a	26.2443	-0.665646	0.317601	-2.09586	0.0360949	0.999963	Langerhans
Kif13a	48.0076	0.488269	0.233729	2.08904	0.0367044	0.999963	Langerhans
Rpl6	684.032	-0.516079	0.247242	-2.08734	0.0368573	0.999963	Langerhans
Slc9a7	31.0253	0.646474	0.30984	2.08647	0.0369356	0.999963	Langerhans
Rpl35	305.879	-1.0713	0.513808	-2.08502	0.0370673	0.999963	Langerhans
Gcnt1	32.8972	0.699518	0.335981	2.08202	0.0373409	0.999963	Langerhans
Gpx4	99.1704	-0.445312	0.21401	-2.08081	0.0374517	0.999963	Langerhans
Nceh1	168.17	0.461022	0.221598	2.08044	0.0374849	0.999963	Langerhans
Rpl10-ps3	31.8652	0.926598	0.447094	2.07249	0.0382196	0.999963	Langerhans
Cflar	67.3545	0.549301	0.265278	2.07066	0.0383905	0.999963	Langerhans
Rps6ka2	172.252	0.553668	0.268501	2.06207	0.0392008	0.999963	Langerhans
Pid1	131.914	0.569734	0.276841	2.05798	0.0395918	0.999963	Langerhans
Clock	59.4256	0.471641	0.229238	2.05743	0.039645	0.999963	Langerhans
Srsf10	45.9365	-0.479098	0.233185	-2.05458	0.0399193	0.999963	Langerhans
Rpl39	1212.62	-0.438411	0.214472	-2.04414	0.0409399	0.999963	Langerhans
Otulin	41.3868	-0.505994	0.250178	-2.02253	0.0431213	0.999963	Langerhans
Dnal1	46.3646	0.529986	0.262124	2.02189	0.0431875	0.999963	Langerhans
Git2	44.686	0.481573	0.238378	2.0202	0.0433621	0.999963	Langerhans
Slc9a9	29.1959	0.672032	0.33277	2.01951	0.0434343	0.999963	Langerhans
Myo5a	54.2101	0.47253	0.234291	2.01685	0.0437109	0.999963	Langerhans
Camk1d	736.319	0.582607	0.289289	2.01393	0.044017	0.999963	Langerhans
Fam71f2	4.70586	2.2555	1.12598	2.00315	0.0451615	0.999963	Langerhans
Apoe	98.8745	-1.33138	0.665291	-2.00119	0.0453715	0.999963	Langerhans
Traf3	38.7095	0.580662	0.290349	1.99987	0.045514	0.999963	Langerhans
Psma7	97.3521	-0.348435	0.174621	-1.99538	0.0460017	0.999963	Langerhans
Cxcr4	35.8994	0.723507	0.362638	1.99512	0.0460296	0.999963	Langerhans
Eprs	114.246	-0.602632	0.302706	-1.99081	0.0465015	0.999963	Langerhans
Gm11290	8.82147	-1.68518	0.847104	-1.98934	0.0466639	0.999963	Langerhans
Adam23	63.4834	0.549758	0.276556	1.98787	0.0468259	0.999963	Langerhans
Orai1	70.7018	-0.581511	0.293278	-1.9828	0.0473903	0.999963	Langerhans
Gm10076	81.4218	-1.07047	0.540103	-1.98197	0.0474825	0.999963	Langerhans
Smurf1	50.5072	0.582073	0.293907	1.98046	0.0476515	0.999963	Langerhans
Ssbp2	108.708	-0.449096	0.228297	-1.96716	0.0491651	0.999963	Langerhans
Mbd5	29.6269	0.653715	0.332448	1.96637	0.0492559	0.999963	Langerhans
Fkbp5	19.2016	0.766047	0.389741	1.96553	0.0493528	0.999963	Langerhans
Rsrp1	69.1632	-0.404378	0.206315	-1.96	0.0499958	0.999963	Langerhans

## Sheet: SupTable4
Supplementary Table 4. Gene Set Enrichment Analysis (GSEA) of skin vascular endothelial cells conducted to compare PA and SED mouse groups.
pathway; Name of the biological pathway analyzed, pval; Nominal p-value indicating the statistical significance of the enrichment score, padj; Adjusted p-value accounting for multiple testing across gene sets, log2err; Log2-transformed standard error used to estimate variability in enrichment scoring, ES (Enrichment Score); Reflects the degree to which a gene set is overrepresented at the top or …
pathway	pval	padj	log2err	ES	NES	size	core_enrichment_count	leadingEdge
HALLMARK_MYC_TARGETS_V1	1.81549E-22	9.07745E-21	1.2295	-0.561677	-2.87731	200	106	Ddx21, Snrpd1, Ddx18, Rpl6, Psmb2, Psma6, Serbp1, Eif4a1, Rnps1, Rpl34, Eif3j1, C1qbp, Nme1, Snrpd3, U2af1, Bub3, Ldha, Snrpd2, Ppia, Eif3d, Odc1, Erh, Pa2g4, Hnrnpd, Ranbp1, Eif2s2, Nop56, Impdh2, Cul1, Xpot, Rplp0, Ptges3, Hdgf, Fbl, Srm, Iars, Ube2l3, Pcbp1, Psmd7, Srsf7, Rpl14, Cct7, Rsl1d1, Hnrnpa3, Ran, Trim28, Rack1, Snrpa1, Myc, Tra2b, Pgk1, Eif3j2, Ppm1g, Cstf2, Nap1l1, Gnl3, Snrpg, Rrp9…
HALLMARK_G2M_CHECKPOINT	9.89415E-08	2.47354E-06	0.704976	-0.407823	-2.06897	184	62	Prpf4b, Snrpd1, Cks2, Hmgn2, Slc7a1, Atf5, Bub3, Ncl, Nusap1, E2f3, Mt2, Odc1, Ube2s, Hnrnpd, Chmp1a, Hmga1, Dkc1, Stmn1, Cul1, Cul5, Dbf4, Tnpo2, Tgfb1, Slc7a5, Mtf2, Orc6, Cbx1, Myc, Tra2b, Nasp, Traip, Amd1, Srsf2, Syncrip, Cdc27, Jpt1, Suv39h1, Cdc20, Sfpq, Ewsr1, Srsf10, E2f2, E2f4, Top1, Pole, Plk4, Ube2c, Pttg1, G3bp1, Tacc3, Ythdc1, Hnrnpu, Hspa8, Kif22, Nolc1, Cdkn2c, Slc38a1, Hmgb3, Prm…
HALLMARK_UNFOLDED_PROTEIN_RESPONSE	1.01044E-06	1.68407E-05	0.643552	-0.446984	-2.07624	108	45	Eif4a1, Chac1, Eef2, Nop14, Dkc1, Nop56, Exosc10, Xpot, Iars, Banf1, Slc7a5, Dnajb9, Arfgap1, Sdad1, Hspa9, Ern1, Xbp1, Hyou1, Tubb2a, Cnot6, Eif2ak3, Shc1, Rrp9, Asns, Spcs1, Calr, Pop4, Eif2s1, Exosc9, Hspa5, Slc30a5, Cebpb, Srpr, Tspyl2, Eif4ebp1, Nabp1, Hsp90b1, Serp1, Ywhaz, Cxxc1, Mthfd2, Atf4, Ddx10, Psat1, Nolc1
HALLMARK_MTORC1_SIGNALING	3.80375E-05	0.000475469	0.557332	-0.348443	-1.77891	195	64	Sqstm1, Gapdh, Ufm1, Scd1, Psme3, Pno1, Ldha, Ppia, Gsr, Stc1, Nfkbib, Eif2s2, Nmt1, Nupr1, Txnrd1, Ppa1, Slc7a5, Eno1, G6pdx, Hspa9, Eef1e1, Prdx1, Xbp1, Slc1a5, Tbk1, Shmt2, Pgk1, Stip1, Ykt6, Acly, Rrp9, Nufip1, Gclc, Asns, Calr, Me1, Atp6v1d, Psmc2, Abcf2, Skap2, Hspa5, Psph, Psma3, Tubg1, Eprs, Uso1, Tuba4a, Fads2, Tmem97, Hspd1, Hsp90b1, Serp1, Mthfd2, Psmc4, Psat1, Cdkn1a, Gtf2h1, Hmgcr, R…
HALLMARK_MYC_TARGETS_V2	0.000374332	0.00374332	0.498493	-0.476371	-1.95728	58	25	Ddx18, Tfb2m, Wdr43, Pa2g4, Nop56, Rcl1, Srm, Nop2, Imp4, Myc, Grwd1, Gnl3, Rrp9, Nip7, Noc4l, Nop16, Pus1, Rrp12, Tmem97, Plk4, Hspd1, Ppan, Phb, Wdr74, Nolc1
HALLMARK_KRAS_SIGNALING_DN	0.00117698	0.00980817	0.45506	0.380678	1.7165	100	27	Zbtb16, Camk1d, Alox12b, Calm4, Cdkal1, Plag1, Scgb1a1, Gpr19, Tfap2b, Mfsd6, Klk7, Efhd1, Ybx2, Pkp1, Slc29a3, Krt1, Ntf3, Tnni3, Grid2, Tent5c, Lgals7, Itih3, Tcf7l1, Brdt, Entpd7, Krt5, Tgm1
HALLMARK_XENOBIOTIC_METABOLISM	0.00332062	0.0237187	0.431708	-0.302544	-1.49904	158	47	Cdo1, Cyb5a, Hsd11b1, Cyp2e1, Lcat, Cyp1a1, Gabarapl1, Nfs1, Mt2, Pcx, Gsr, Dhps, Nmt1, Pdk4, Ptges3, Man1a, Hmox1, Arpp19, Upp1, Ces1d, Abcc3, Slc1a5, Shmt2, Apoe, Itih4, Pgd, Gclc, Slc35b1, Gsta3, Ssr3, Cyp27a1, Gnmt, Abcd2, Rbp4, Tmem97, Il1r1, Acox1, Gsto1, Atoh8, Irf8, Por, Blvrb, Gstt2, Adh1, Ddt, Hes6, Cndp2
HALLMARK_UV_RESPONSE_UP	0.00382765	0.0239228	0.431708	-0.31147	-1.51795	143	29	Ddx21, Grpel1, Sqstm1, Eif5, Cdo1, Cdc34, Cyp1a1, Ctsl, Stard3, Prpf3, Bcl2l11, Hspa2, Dgat1, Klhdc3, Polr2h, Tacr3, Hmox1, Stip1, Ykt6, Atp6v1f, Sod2, Asns, Amd1, Msx1, Cdk2, Cdkn1c, Cltb, Ago2, Tuba4a
HALLMARK_REACTIVE_OXYGEN_SPECIES_PATHWAY	0.00434129	0.0241183	0.407018	-0.427825	-1.69221	46	11	Ftl1, Srxn1, Gsr, Txnrd1, Gclm, Selenos, G6pdx, Prdx1, Sod2, Gclc, Gpx4
HALLMARK_COAGULATION	0.00615946	0.0279975	0.407018	-0.340479	-1.53103	92	31	Cfd, Plat, Olr1, Trf, Ctsl, Comp, F8, Rac1, Dusp6, Anxa1, Mmp9, Wdr1, Hpn, Rabif, Pf4, Gng12, Casp9, Fyn, Pros1, Mmp2, Mmp11, Pef1, Mmp3, Itgb3, Cfb, Furin, Plau, Serpinc1, S100a13, C3, Ctsh
HALLMARK_COMPLEMENT	0.00573622	0.0279975	0.407018	-0.296403	-1.47724	162	48	Plat, Pfn1, Olr1, Ppp2cb, Ctsl, F8, Plaur, Dusp6, Cdk5r1, Casp1, Dgkh, Cp, Ppp4c, Usp16, Rnf4, Me1, Rhog, Zeb1, Vcpip1, Jak2, Prdm4, Cd55, Hspa5, Cebpb, Dock4, Was, Xpnpep1, Kcnip2, Cd46, Sirt6, Rabif, Usp14, Grb2, Irf2, Fyn, Cxcl1, S100a13, Zfpm2, Sh2b3, Rbsn, Ctsd, Ehd1, Pim1, Pik3r5, Cfb, Gca, Serpinc1, Casp9
HALLMARK_PI3K_AKT_MTOR_SIGNALING	0.0109786	0.0457441	0.38073	-0.327136	-1.48778	96	33	Pfn1, Sqstm1, Rac1, Cfl1, Arf1, Nfkbib, Cltc, Arpc3, Pin1, Tbk1, Calr, Grk2, Cdk2, Hsp90b1, Prkag1, Grb2, Ecsit, Cdkn1a, Rit1, Dusp3, Ube2d3, Ywhab, Atf1, Nod1, Pikfyve, Pla2g12a, Mapk1, Acaca, Ube2n, Csnk2b, Cdk1, Eif4e, Camk4

## Sheet: SupTable5
Supplementary Table 5. vascular endothelial cell nominal pvalue expression correlation with Zbtb16
SpearmanRho;Spearman correlation coefficient (ρ), p.Value; statistically significant the observed correlation, Direction; whether the gene is positively or negatively correlated to Zbtb16, Adj.P.Value; accounting for multiple testing.
Gene	SpearmanRho	P.Value	Direction	Adj.P.Value
Tsc22d3	0.224853	3.52084e-23	Positive	7.85147e-21
Gm26917	0.152221	2.62526e-11	Positive	2.92717e-09
Plcl1	0.147811	9.74317e-11	Positive	7.24242e-09
Lin7a	0.138588	1.33566e-09	Positive	7.44631e-08
Fam117b	0.133552	5.19917e-09	Positive	2.31883e-07
Elovl5	0.128481	1.94282e-08	Positive	7.2208e-07
Btbd3	0.127054	2.79029e-08	Positive	8.22732e-07
Ebf2	0.126831	2.95151e-08	Positive	8.22732e-07
Kalrn	0.126146	3.50561e-08	Positive	8.68613e-07
Bcas3	0.122404	8.83101e-08	Positive	1.96932e-06
Smyd3	0.119845	1.63544e-07	Positive	3.31547e-06
Fto	0.109836	1.61479e-06	Positive	2.76999e-05
Klf9	0.106234	3.51338e-06	Positive	5.41227e-05
Hrct1	0.106066	3.64054e-06	Positive	5.41227e-05
Tbc1d5	0.100552	1.13925e-05	Positive	0.000158783
Col6a3	0.0999324	1.29049e-05	Positive	0.000169282
Dennd1b	0.0983072	1.78326e-05	Positive	0.000198834
Bicc1	0.0977616	1.98562e-05	Positive	0.000210854
Ppp2cb	0.091366	6.71474e-05	Positive	0.00068063
Col5a3	0.0899225	8.7476e-05	Positive	0.000848137
Senp7	0.0894976	9.44882e-05	Positive	0.000877952
Camk1d	0.0887259	0.000108601	Positive	0.000968717
Cbx4	0.0880269	0.000123079	Positive	0.0010443
mt-Nd4l	0.0878757	0.00012644	Positive	0.0010443
Lars2	0.0861037	0.000172855	Positive	0.00136368
Myrip	0.0859571	0.00017734	Positive	0.00136368
Wwox	0.085665	0.000186603	Positive	0.00138708
Ror1	0.0853406	0.000197422	Positive	0.00142016
Wdpcp	0.0845728	0.000225417	Positive	0.00157087
Abcg1	0.0839365	0.000251397	Positive	0.00169884
Arhgap42	0.0833898	0.000275934	Positive	0.0018098
Abcg2	0.0825919	0.000315795	Positive	0.00201206
Cfd	0.0814784	0.000380483	Positive	0.00235688
Akap12	0.0734847	0.00135692	Positive	0.00811701
Jade2	0.0713586	0.00186626	Positive	0.0104044
Galnt10	0.0680084	0.00303335	Positive	0.0164985
Prpf4b	0.0664941	0.0037533	Positive	0.0199283
Tbc1d9b	0.0653135	0.00441865	Positive	0.0229153
Adamts5	0.064417	0.00499341	Positive	0.0253075
Rad51b	0.063272	0.0058253	Positive	0.0288676
Cyb5a	0.0628026	0.00620095	Positive	0.0300611
Iqsec2	0.0625794	0.00638716	Positive	0.030305
Poglut3	0.0604774	0.00840291	Positive	0.0382418
Deptor	0.0584323	0.0108914	Positive	0.0463945
Hnrnpl	0.0583067	0.0110637	Positive	0.0463945
Mterf3	0.0581838	0.0112346	Positive	0.0463945
Iffo2	0.0577147	0.0119086	Positive	0.0482839
Nop58	-0.0587062	0.010524	Negative	0.0460167
Lor	-0.0590039	0.0101372	Negative	0.0452118
Dmkn	-0.0614315	0.00742637	Negative	0.0345017
Rpl6	-0.0718823	0.00172666	Negative	0.00987298
Rpl37	-0.0733584	0.00138317	Negative	0.00811701
Rpl24	-0.0991284	1.51534e-05	Negative	0.000177852
Fau	-0.0995407	1.39575e-05	Negative	0.000172918
Sqstm1	-0.115858	4.16635e-07	Negative	7.74246e-06
